# Supplementary material for: Epithelial Galectin-3 Induced the Mitochondrial Complex Inhibition and Cell Cycle Arrest of CD8+ T Cells in Severe/Critical COVID-19
Source: Int J Mol Sci. 2023 Aug 14;24(16):12780. doi: 10.3390/ijms241612780 (PMC10454470; doi:10.3390/ijms241612780)
Supplement: Supplementary file 1 [file ijms-24-12780-s001.zip]

Archive with 1 entries (1 files):
- ijms-2505472-supplementary.csv
