# Supplementary material for: Epithelial Galectin-3 Induced the Mitochondrial Complex Inhibition and Cell Cycle Arrest of CD8+ T Cells in Severe/Critical COVID-19
Source: Int J Mol Sci. 2023 Aug 14;24(16):12780. doi: 10.3390/ijms241612780 (PMC10454470; doi:10.3390/ijms241612780)
Supplement: Supplementary file 1 [file ijms-24-12780-s001.zip › ijms-2505472-supplementary.csv]

	interaction_name	pathway_name	ligand	receptor	agonist	antagonist	co_A_receptor	co_I_receptor	evidence	annotation	interaction_name_2
TGFB1_TGFBR1_TGFBR2	TGFB1_TGFBR1_TGFBR2	TGFb	TGFB1	TGFbR1_R2	TGFb agonist	TGFb antagonist	NA	TGFb inhibition receptor	KEGG: hsa04350	Secreted Signaling	TGFB1 - (TGFBR1+TGFBR2)
TGFB2_TGFBR1_TGFBR2	TGFB2_TGFBR1_TGFBR2	TGFb	TGFB2	TGFbR1_R2	TGFb agonist	TGFb antagonist	NA	TGFb inhibition receptor	KEGG: hsa04350	Secreted Signaling	TGFB2 - (TGFBR1+TGFBR2)
TGFB3_TGFBR1_TGFBR2	TGFB3_TGFBR1_TGFBR2	TGFb	TGFB3	TGFbR1_R2	TGFb agonist	TGFb antagonist	NA	TGFb inhibition receptor	KEGG: hsa04350	Secreted Signaling	TGFB3 - (TGFBR1+TGFBR2)
TGFB1_ACVR1B_TGFBR2	TGFB1_ACVR1B_TGFBR2	TGFb	TGFB1	ACVR1B_TGFbR2	TGFb agonist	TGFb antagonist	NA	TGFb inhibition receptor	PMID: 27449815	Secreted Signaling	TGFB1 - (ACVR1B+TGFBR2)
TGFB1_ACVR1C_TGFBR2	TGFB1_ACVR1C_TGFBR2	TGFb	TGFB1	ACVR1C_TGFbR2	TGFb agonist	TGFb antagonist	NA	TGFb inhibition receptor	PMID: 27449815	Secreted Signaling	TGFB1 - (ACVR1C+TGFBR2)
TGFB2_ACVR1B_TGFBR2	TGFB2_ACVR1B_TGFBR2	TGFb	TGFB2	ACVR1B_TGFbR2	TGFb agonist	TGFb antagonist	NA	TGFb inhibition receptor	PMID: 27449815	Secreted Signaling	TGFB2 - (ACVR1B+TGFBR2)
TGFB2_ACVR1C_TGFBR2	TGFB2_ACVR1C_TGFBR2	TGFb	TGFB2	ACVR1C_TGFbR2	TGFb agonist	TGFb antagonist	NA	TGFb inhibition receptor	PMID: 27449815	Secreted Signaling	TGFB2 - (ACVR1C+TGFBR2)
TGFB3_ACVR1B_TGFBR2	TGFB3_ACVR1B_TGFBR2	TGFb	TGFB3	ACVR1B_TGFbR2	TGFb agonist	TGFb antagonist	NA	TGFb inhibition receptor	PMID: 27449815	Secreted Signaling	TGFB3 - (ACVR1B+TGFBR2)
TGFB3_ACVR1C_TGFBR2	TGFB3_ACVR1C_TGFBR2	TGFb	TGFB3	ACVR1C_TGFbR2	TGFb agonist	TGFb antagonist	NA	TGFb inhibition receptor	PMID: 27449815	Secreted Signaling	TGFB3 - (ACVR1C+TGFBR2)
TGFB1_ACVR1_TGFBR1	TGFB1_ACVR1_TGFBR1	TGFb	TGFB1	ACVR1_TGFbR	NA	NA	NA	NA	PMID: 29376829	Secreted Signaling	TGFB1 - (ACVR1+TGFBR1)
TGFB2_ACVR1_TGFBR1	TGFB2_ACVR1_TGFBR1	TGFb	TGFB2	ACVR1_TGFbR	NA	NA	NA	NA	PMID: 29376829	Secreted Signaling	TGFB2 - (ACVR1+TGFBR1)
TGFB3_ACVR1_TGFBR1	TGFB3_ACVR1_TGFBR1	TGFb	TGFB3	ACVR1_TGFbR	NA	NA	NA	NA	PMID: 29376829	Secreted Signaling	TGFB3 - (ACVR1+TGFBR1)
BMP2_BMPR1A_ACVR2A	BMP2_BMPR1A_ACVR2A	BMP	BMP2	BMPR1A_ACVR2A	NA	BMP antagonist	NA	BMP inhibition receptor	KEGG: hsa04350; PMID:26893264	Secreted Signaling	BMP2 - (BMPR1A+ACVR2A)
BMP2_BMPR1A_ACVR2B	BMP2_BMPR1A_ACVR2B	BMP	BMP2	BMPR1A_ACVR2B	NA	BMP antagonist	NA	BMP inhibition receptor	KEGG: hsa04350; PMID:26893264	Secreted Signaling	BMP2 - (BMPR1A+ACVR2B)
BMP2_BMPR1A_BMPR2	BMP2_BMPR1A_BMPR2	BMP	BMP2	BMPR1A_BMPR2	NA	BMP antagonist	NA	BMP inhibition receptor	KEGG: hsa04350; PMID:26893264	Secreted Signaling	BMP2 - (BMPR1A+BMPR2)
BMP2_BMPR1B_ACVR2A	BMP2_BMPR1B_ACVR2A	BMP	BMP2	BMPR1B_ACVR2A	NA	BMP antagonist	NA	BMP inhibition receptor	KEGG: hsa04350; PMID:26893264	Secreted Signaling	BMP2 - (BMPR1B+ACVR2A)
BMP2_BMPR1B_ACVR2B	BMP2_BMPR1B_ACVR2B	BMP	BMP2	BMPR1B_ACVR2B	NA	BMP antagonist	NA	BMP inhibition receptor	KEGG: hsa04350; PMID:26893264	Secreted Signaling	BMP2 - (BMPR1B+ACVR2B)
BMP2_BMPR1B_BMPR2	BMP2_BMPR1B_BMPR2	BMP	BMP2	BMPR1B_BMPR2	NA	BMP antagonist	NA	BMP inhibition receptor	KEGG: hsa04350; PMID:26893264	Secreted Signaling	BMP2 - (BMPR1B+BMPR2)
BMP4_BMPR1A_ACVR2A	BMP4_BMPR1A_ACVR2A	BMP	BMP4	BMPR1A_ACVR2A	NA	BMP antagonist	NA	BMP inhibition receptor	KEGG: hsa04350; PMID:26893264	Secreted Signaling	BMP4 - (BMPR1A+ACVR2A)
BMP4_BMPR1A_ACVR2B	BMP4_BMPR1A_ACVR2B	BMP	BMP4	BMPR1A_ACVR2B	NA	BMP antagonist	NA	BMP inhibition receptor	KEGG: hsa04350; PMID:26893264	Secreted Signaling	BMP4 - (BMPR1A+ACVR2B)
BMP4_BMPR1A_BMPR2	BMP4_BMPR1A_BMPR2	BMP	BMP4	BMPR1A_BMPR2	NA	BMP antagonist	NA	BMP inhibition receptor	KEGG: hsa04350; PMID:26893264	Secreted Signaling	BMP4 - (BMPR1A+BMPR2)
BMP4_BMPR1B_ACVR2A	BMP4_BMPR1B_ACVR2A	BMP	BMP4	BMPR1B_ACVR2A	NA	BMP antagonist	NA	BMP inhibition receptor	KEGG: hsa04350; PMID:26893264	Secreted Signaling	BMP4 - (BMPR1B+ACVR2A)
BMP4_BMPR1B_ACVR2B	BMP4_BMPR1B_ACVR2B	BMP	BMP4	BMPR1B_ACVR2B	NA	BMP antagonist	NA	BMP inhibition receptor	KEGG: hsa04350; PMID:26893264	Secreted Signaling	BMP4 - (BMPR1B+ACVR2B)
BMP4_BMPR1B_BMPR2	BMP4_BMPR1B_BMPR2	BMP	BMP4	BMPR1B_BMPR2	NA	BMP antagonist	NA	BMP inhibition receptor	KEGG: hsa04350; PMID:26893264	Secreted Signaling	BMP4 - (BMPR1B+BMPR2)
GDF5_BMPR1A_ACVR2A	GDF5_BMPR1A_ACVR2A	BMP	GDF5	BMPR1A_ACVR2A	NA	BMP antagonist	NA	BMP inhibition receptor	KEGG: hsa04350; PMID:26893264	Secreted Signaling	GDF5 - (BMPR1A+ACVR2A)
GDF5_BMPR1A_ACVR2B	GDF5_BMPR1A_ACVR2B	BMP	GDF5	BMPR1A_ACVR2B	NA	BMP antagonist	NA	BMP inhibition receptor	KEGG: hsa04350; PMID:26893264	Secreted Signaling	GDF5 - (BMPR1A+ACVR2B)
GDF5_BMPR1A_BMPR2	GDF5_BMPR1A_BMPR2	BMP	GDF5	BMPR1A_BMPR2	NA	BMP antagonist	NA	BMP inhibition receptor	KEGG: hsa04350; PMID:26893264	Secreted Signaling	GDF5 - (BMPR1A+BMPR2)
GDF5_BMPR1B_ACVR2A	GDF5_BMPR1B_ACVR2A	BMP	GDF5	BMPR1B_ACVR2A	NA	BMP antagonist	NA	BMP inhibition receptor	KEGG: hsa04350; PMID:26893264	Secreted Signaling	GDF5 - (BMPR1B+ACVR2A)
GDF5_BMPR1B_ACVR2B	GDF5_BMPR1B_ACVR2B	BMP	GDF5	BMPR1B_ACVR2B	NA	BMP antagonist	NA	BMP inhibition receptor	KEGG: hsa04350; PMID:26893264	Secreted Signaling	GDF5 - (BMPR1B+ACVR2B)
GDF5_BMPR1B_BMPR2	GDF5_BMPR1B_BMPR2	BMP	GDF5	BMPR1B_BMPR2	NA	BMP antagonist	NA	BMP inhibition receptor	KEGG: hsa04350; PMID:26893264	Secreted Signaling	GDF5 - (BMPR1B+BMPR2)
GDF6_BMPR1A_ACVR2A	GDF6_BMPR1A_ACVR2A	BMP	GDF6	BMPR1A_ACVR2A	NA	BMP antagonist	NA	BMP inhibition receptor	KEGG: hsa04350; PMID:26893264	Secreted Signaling	GDF6 - (BMPR1A+ACVR2A)
GDF6_BMPR1A_ACVR2B	GDF6_BMPR1A_ACVR2B	BMP	GDF6	BMPR1A_ACVR2B	NA	BMP antagonist	NA	BMP inhibition receptor	KEGG: hsa04350; PMID:26893264	Secreted Signaling	GDF6 - (BMPR1A+ACVR2B)
GDF6_BMPR1A_BMPR2	GDF6_BMPR1A_BMPR2	BMP	GDF6	BMPR1A_BMPR2	NA	BMP antagonist	NA	BMP inhibition receptor	KEGG: hsa04350; PMID:26893264	Secreted Signaling	GDF6 - (BMPR1A+BMPR2)
GDF6_BMPR1B_ACVR2A	GDF6_BMPR1B_ACVR2A	BMP	GDF6	BMPR1B_ACVR2A	NA	BMP antagonist	NA	BMP inhibition receptor	KEGG: hsa04350; PMID:26893264	Secreted Signaling	GDF6 - (BMPR1B+ACVR2A)
GDF6_BMPR1B_ACVR2B	GDF6_BMPR1B_ACVR2B	BMP	GDF6	BMPR1B_ACVR2B	NA	BMP antagonist	NA	BMP inhibition receptor	KEGG: hsa04350; PMID:26893264	Secreted Signaling	GDF6 - (BMPR1B+ACVR2B)
GDF6_BMPR1B_BMPR2	GDF6_BMPR1B_BMPR2	BMP	GDF6	BMPR1B_BMPR2	NA	BMP antagonist	NA	BMP inhibition receptor	KEGG: hsa04350; PMID:26893264	Secreted Signaling	GDF6 - (BMPR1B+BMPR2)
GDF7_BMPR1A_ACVR2A	GDF7_BMPR1A_ACVR2A	BMP	GDF7	BMPR1A_ACVR2A	NA	BMP antagonist	NA	BMP inhibition receptor	KEGG: hsa04350; PMID:26893264	Secreted Signaling	GDF7 - (BMPR1A+ACVR2A)
GDF7_BMPR1A_ACVR2B	GDF7_BMPR1A_ACVR2B	BMP	GDF7	BMPR1A_ACVR2B	NA	BMP antagonist	NA	BMP inhibition receptor	KEGG: hsa04350; PMID:26893264	Secreted Signaling	GDF7 - (BMPR1A+ACVR2B)
GDF7_BMPR1A_BMPR2	GDF7_BMPR1A_BMPR2	BMP	GDF7	BMPR1A_BMPR2	NA	BMP antagonist	NA	BMP inhibition receptor	KEGG: hsa04350; PMID:26893264	Secreted Signaling	GDF7 - (BMPR1A+BMPR2)
GDF7_BMPR1B_ACVR2A	GDF7_BMPR1B_ACVR2A	BMP	GDF7	BMPR1B_ACVR2A	NA	BMP antagonist	NA	BMP inhibition receptor	KEGG: hsa04350; PMID:26893264	Secreted Signaling	GDF7 - (BMPR1B+ACVR2A)
GDF7_BMPR1B_ACVR2B	GDF7_BMPR1B_ACVR2B	BMP	GDF7	BMPR1B_ACVR2B	NA	BMP antagonist	NA	BMP inhibition receptor	KEGG: hsa04350; PMID:26893264	Secreted Signaling	GDF7 - (BMPR1B+ACVR2B)
GDF7_BMPR1B_BMPR2	GDF7_BMPR1B_BMPR2	BMP	GDF7	BMPR1B_BMPR2	NA	BMP antagonist	NA	BMP inhibition receptor	KEGG: hsa04350; PMID:26893264	Secreted Signaling	GDF7 - (BMPR1B+BMPR2)
BMP15_BMPR1B_BMPR2	BMP15_BMPR1B_BMPR2	BMP	BMP15	BMPR1B_BMPR2	NA	BMP antagonist	NA	BMP inhibition receptor	KEGG: hsa04350; PMID:26893264	Secreted Signaling	BMP15 - (BMPR1B+BMPR2)
BMP5_ACVR1_ACVR2A	BMP5_ACVR1_ACVR2A	BMP	BMP5	ACVR1_ACVR2A	NA	BMP antagonist	NA	BMP inhibition receptor	KEGG: hsa04350; PMID:26893264	Secreted Signaling	BMP5 - (ACVR1+ACVR2A)
BMP5_ACVR1_ACVR2B	BMP5_ACVR1_ACVR2B	BMP	BMP5	ACVR1_ACVR2B	NA	BMP antagonist	NA	BMP inhibition receptor	KEGG: hsa04350; PMID:26893264	Secreted Signaling	BMP5 - (ACVR1+ACVR2B)
BMP5_ACVR1_BMPR2	BMP5_ACVR1_BMPR2	BMP	BMP5	ACVR1_BMPR2	NA	BMP antagonist	NA	BMP inhibition receptor	KEGG: hsa04350; PMID:26893264	Secreted Signaling	BMP5 - (ACVR1+BMPR2)
BMP5_BMPR1A_ACVR2A	BMP5_BMPR1A_ACVR2A	BMP	BMP5	BMPR1A_ACVR2A	NA	BMP antagonist	NA	BMP inhibition receptor	KEGG: hsa04350; PMID:26893264	Secreted Signaling	BMP5 - (BMPR1A+ACVR2A)
BMP5_BMPR1A_ACVR2B	BMP5_BMPR1A_ACVR2B	BMP	BMP5	BMPR1A_ACVR2B	NA	BMP antagonist	NA	BMP inhibition receptor	KEGG: hsa04350; PMID:26893264	Secreted Signaling	BMP5 - (BMPR1A+ACVR2B)
BMP5_BMPR1A_BMPR2	BMP5_BMPR1A_BMPR2	BMP	BMP5	BMPR1A_BMPR2	NA	BMP antagonist	NA	BMP inhibition receptor	KEGG: hsa04350; PMID:26893264	Secreted Signaling	BMP5 - (BMPR1A+BMPR2)
BMP5_BMPR1B_ACVR2A	BMP5_BMPR1B_ACVR2A	BMP	BMP5	BMPR1B_ACVR2A	NA	BMP antagonist	NA	BMP inhibition receptor	KEGG: hsa04350; PMID:26893264	Secreted Signaling	BMP5 - (BMPR1B+ACVR2A)
BMP5_BMPR1B_ACVR2B	BMP5_BMPR1B_ACVR2B	BMP	BMP5	BMPR1B_ACVR2B	NA	BMP antagonist	NA	BMP inhibition receptor	KEGG: hsa04350; PMID:26893264	Secreted Signaling	BMP5 - (BMPR1B+ACVR2B)
BMP5_BMPR1B_BMPR2	BMP5_BMPR1B_BMPR2	BMP	BMP5	BMPR1B_BMPR2	NA	BMP antagonist	NA	BMP inhibition receptor	KEGG: hsa04350; PMID:26893264	Secreted Signaling	BMP5 - (BMPR1B+BMPR2)
BMP6_ACVR1_ACVR2A	BMP6_ACVR1_ACVR2A	BMP	BMP6	ACVR1_ACVR2A	NA	BMP antagonist	NA	BMP inhibition receptor	KEGG: hsa04350; PMID:26893264	Secreted Signaling	BMP6 - (ACVR1+ACVR2A)
BMP6_ACVR1_ACVR2B	BMP6_ACVR1_ACVR2B	BMP	BMP6	ACVR1_ACVR2B	NA	BMP antagonist	NA	BMP inhibition receptor	KEGG: hsa04350; PMID:26893264	Secreted Signaling	BMP6 - (ACVR1+ACVR2B)
BMP6_ACVR1_BMPR2	BMP6_ACVR1_BMPR2	BMP	BMP6	ACVR1_BMPR2	NA	BMP antagonist	NA	BMP inhibition receptor	KEGG: hsa04350; PMID:26893264	Secreted Signaling	BMP6 - (ACVR1+BMPR2)
BMP6_BMPR1A_ACVR2A	BMP6_BMPR1A_ACVR2A	BMP	BMP6	BMPR1A_ACVR2A	NA	BMP antagonist	NA	BMP inhibition receptor	KEGG: hsa04350; PMID:26893264	Secreted Signaling	BMP6 - (BMPR1A+ACVR2A)
BMP6_BMPR1A_ACVR2B	BMP6_BMPR1A_ACVR2B	BMP	BMP6	BMPR1A_ACVR2B	NA	BMP antagonist	NA	BMP inhibition receptor	KEGG: hsa04350; PMID:26893264	Secreted Signaling	BMP6 - (BMPR1A+ACVR2B)
BMP6_BMPR1A_BMPR2	BMP6_BMPR1A_BMPR2	BMP	BMP6	BMPR1A_BMPR2	NA	BMP antagonist	NA	BMP inhibition receptor	KEGG: hsa04350; PMID:26893264	Secreted Signaling	BMP6 - (BMPR1A+BMPR2)
BMP6_BMPR1B_ACVR2A	BMP6_BMPR1B_ACVR2A	BMP	BMP6	BMPR1B_ACVR2A	NA	BMP antagonist	NA	BMP inhibition receptor	KEGG: hsa04350; PMID:26893264	Secreted Signaling	BMP6 - (BMPR1B+ACVR2A)
BMP6_BMPR1B_ACVR2B	BMP6_BMPR1B_ACVR2B	BMP	BMP6	BMPR1B_ACVR2B	NA	BMP antagonist	NA	BMP inhibition receptor	KEGG: hsa04350; PMID:26893264	Secreted Signaling	BMP6 - (BMPR1B+ACVR2B)
BMP6_BMPR1B_BMPR2	BMP6_BMPR1B_BMPR2	BMP	BMP6	BMPR1B_BMPR2	NA	BMP antagonist	NA	BMP inhibition receptor	KEGG: hsa04350; PMID:26893264	Secreted Signaling	BMP6 - (BMPR1B+BMPR2)
BMP7_ACVR1_ACVR2A	BMP7_ACVR1_ACVR2A	BMP	BMP7	ACVR1_ACVR2A	NA	BMP antagonist	NA	BMP inhibition receptor	KEGG: hsa04350; PMID:26893264	Secreted Signaling	BMP7 - (ACVR1+ACVR2A)
BMP7_ACVR1_ACVR2B	BMP7_ACVR1_ACVR2B	BMP	BMP7	ACVR1_ACVR2B	NA	BMP antagonist	NA	BMP inhibition receptor	KEGG: hsa04350; PMID:26893264	Secreted Signaling	BMP7 - (ACVR1+ACVR2B)
BMP7_ACVR1_BMPR2	BMP7_ACVR1_BMPR2	BMP	BMP7	ACVR1_BMPR2	NA	BMP antagonist	NA	BMP inhibition receptor	KEGG: hsa04350; PMID:26893264	Secreted Signaling	BMP7 - (ACVR1+BMPR2)
BMP7_BMPR1A_ACVR2A	BMP7_BMPR1A_ACVR2A	BMP	BMP7	BMPR1A_ACVR2A	NA	BMP antagonist	NA	BMP inhibition receptor	KEGG: hsa04350; PMID:26893264	Secreted Signaling	BMP7 - (BMPR1A+ACVR2A)
BMP7_BMPR1A_ACVR2B	BMP7_BMPR1A_ACVR2B	BMP	BMP7	BMPR1A_ACVR2B	NA	BMP antagonist	NA	BMP inhibition receptor	KEGG: hsa04350; PMID:26893264	Secreted Signaling	BMP7 - (BMPR1A+ACVR2B)
BMP7_BMPR1A_BMPR2	BMP7_BMPR1A_BMPR2	BMP	BMP7	BMPR1A_BMPR2	NA	BMP antagonist	NA	BMP inhibition receptor	KEGG: hsa04350; PMID:26893264	Secreted Signaling	BMP7 - (BMPR1A+BMPR2)
BMP7_BMPR1B_ACVR2A	BMP7_BMPR1B_ACVR2A	BMP	BMP7	BMPR1B_ACVR2A	NA	BMP antagonist	NA	BMP inhibition receptor	KEGG: hsa04350; PMID:26893264	Secreted Signaling	BMP7 - (BMPR1B+ACVR2A)
BMP7_BMPR1B_ACVR2B	BMP7_BMPR1B_ACVR2B	BMP	BMP7	BMPR1B_ACVR2B	NA	BMP antagonist	NA	BMP inhibition receptor	KEGG: hsa04350; PMID:26893264	Secreted Signaling	BMP7 - (BMPR1B+ACVR2B)
BMP7_BMPR1B_BMPR2	BMP7_BMPR1B_BMPR2	BMP	BMP7	BMPR1B_BMPR2	NA	BMP antagonist	NA	BMP inhibition receptor	KEGG: hsa04350; PMID:26893264	Secreted Signaling	BMP7 - (BMPR1B+BMPR2)
BMP8A_ACVR1_ACVR2A	BMP8A_ACVR1_ACVR2A	BMP	BMP8A	ACVR1_ACVR2A	NA	BMP antagonist	NA	BMP inhibition receptor	KEGG: hsa04350; PMID:26893264	Secreted Signaling	BMP8A - (ACVR1+ACVR2A)
BMP8A_ACVR1_ACVR2B	BMP8A_ACVR1_ACVR2B	BMP	BMP8A	ACVR1_ACVR2B	NA	BMP antagonist	NA	BMP inhibition receptor	KEGG: hsa04350; PMID:26893264	Secreted Signaling	BMP8A - (ACVR1+ACVR2B)
BMP8A_ACVR1_BMPR2	BMP8A_ACVR1_BMPR2	BMP	BMP8A	ACVR1_BMPR2	NA	BMP antagonist	NA	BMP inhibition receptor	KEGG: hsa04350; PMID:26893264	Secreted Signaling	BMP8A - (ACVR1+BMPR2)
BMP8A_BMPR1A_ACVR2A	BMP8A_BMPR1A_ACVR2A	BMP	BMP8A	BMPR1A_ACVR2A	NA	BMP antagonist	NA	BMP inhibition receptor	KEGG: hsa04350; PMID:26893264	Secreted Signaling	BMP8A - (BMPR1A+ACVR2A)
BMP8A_BMPR1A_ACVR2B	BMP8A_BMPR1A_ACVR2B	BMP	BMP8A	BMPR1A_ACVR2B	NA	BMP antagonist	NA	BMP inhibition receptor	KEGG: hsa04350; PMID:26893264	Secreted Signaling	BMP8A - (BMPR1A+ACVR2B)
BMP8A_BMPR1A_BMPR2	BMP8A_BMPR1A_BMPR2	BMP	BMP8A	BMPR1A_BMPR2	NA	BMP antagonist	NA	BMP inhibition receptor	KEGG: hsa04350; PMID:26893264	Secreted Signaling	BMP8A - (BMPR1A+BMPR2)
BMP8A_BMPR1B_ACVR2A	BMP8A_BMPR1B_ACVR2A	BMP	BMP8A	BMPR1B_ACVR2A	NA	BMP antagonist	NA	BMP inhibition receptor	KEGG: hsa04350; PMID:26893264	Secreted Signaling	BMP8A - (BMPR1B+ACVR2A)
BMP8A_BMPR1B_ACVR2B	BMP8A_BMPR1B_ACVR2B	BMP	BMP8A	BMPR1B_ACVR2B	NA	BMP antagonist	NA	BMP inhibition receptor	KEGG: hsa04350; PMID:26893264	Secreted Signaling	BMP8A - (BMPR1B+ACVR2B)
BMP8A_BMPR1B_BMPR2	BMP8A_BMPR1B_BMPR2	BMP	BMP8A	BMPR1B_BMPR2	NA	BMP antagonist	NA	BMP inhibition receptor	KEGG: hsa04350; PMID:26893264	Secreted Signaling	BMP8A - (BMPR1B+BMPR2)
BMP8B_ACVR1_ACVR2A	BMP8B_ACVR1_ACVR2A	BMP	BMP8B	ACVR1_ACVR2A	NA	BMP antagonist	NA	BMP inhibition receptor	KEGG: hsa04350; PMID:26893264	Secreted Signaling	BMP8B - (ACVR1+ACVR2A)
BMP8B_ACVR1_ACVR2B	BMP8B_ACVR1_ACVR2B	BMP	BMP8B	ACVR1_ACVR2B	NA	BMP antagonist	NA	BMP inhibition receptor	KEGG: hsa04350; PMID:26893264	Secreted Signaling	BMP8B - (ACVR1+ACVR2B)
BMP8B_ACVR1_BMPR2	BMP8B_ACVR1_BMPR2	BMP	BMP8B	ACVR1_BMPR2	NA	BMP antagonist	NA	BMP inhibition receptor	KEGG: hsa04350; PMID:26893264	Secreted Signaling	BMP8B - (ACVR1+BMPR2)
BMP8B_BMPR1A_ACVR2A	BMP8B_BMPR1A_ACVR2A	BMP	BMP8B	BMPR1A_ACVR2A	NA	BMP antagonist	NA	BMP inhibition receptor	KEGG: hsa04350; PMID:26893264	Secreted Signaling	BMP8B - (BMPR1A+ACVR2A)
BMP8B_BMPR1A_ACVR2B	BMP8B_BMPR1A_ACVR2B	BMP	BMP8B	BMPR1A_ACVR2B	NA	BMP antagonist	NA	BMP inhibition receptor	KEGG: hsa04350; PMID:26893264	Secreted Signaling	BMP8B - (BMPR1A+ACVR2B)
BMP8B_BMPR1A_BMPR2	BMP8B_BMPR1A_BMPR2	BMP	BMP8B	BMPR1A_BMPR2	NA	BMP antagonist	NA	BMP inhibition receptor	KEGG: hsa04350; PMID:26893264	Secreted Signaling	BMP8B - (BMPR1A+BMPR2)
BMP8B_BMPR1B_ACVR2A	BMP8B_BMPR1B_ACVR2A	BMP	BMP8B	BMPR1B_ACVR2A	NA	BMP antagonist	NA	BMP inhibition receptor	KEGG: hsa04350; PMID:26893264	Secreted Signaling	BMP8B - (BMPR1B+ACVR2A)
BMP8B_BMPR1B_ACVR2B	BMP8B_BMPR1B_ACVR2B	BMP	BMP8B	BMPR1B_ACVR2B	NA	BMP antagonist	NA	BMP inhibition receptor	KEGG: hsa04350; PMID:26893264	Secreted Signaling	BMP8B - (BMPR1B+ACVR2B)
BMP8B_BMPR1B_BMPR2	BMP8B_BMPR1B_BMPR2	BMP	BMP8B	BMPR1B_BMPR2	NA	BMP antagonist	NA	BMP inhibition receptor	KEGG: hsa04350; PMID:26893264	Secreted Signaling	BMP8B - (BMPR1B+BMPR2)
BMP10_ACVRL1_BMPR2	BMP10_ACVRL1_BMPR2	BMP10	BMP10	ACVRL1_BMPR2	NA	NA	BMP10 activation receptor	NA	KEGG: hsa04350; PMID:26893264; PMID: 25620979	Secreted Signaling	BMP10 - (ACVRL1+BMPR2)
BMP10_ACVRL1_ACVR2A	BMP10_ACVRL1_ACVR2A	BMP10	BMP10	ACVRL1_ACVR2A	NA	NA	BMP10 activation receptor	NA	KEGG: hsa04350; PMID:26893264; PMID: 25620979	Secreted Signaling	BMP10 - (ACVRL1+ACVR2A)
GDF2_ACVRL1_BMPR2	GDF2_ACVRL1_BMPR2	BMP10	GDF2	ACVRL1_BMPR2	NA	NA	BMP10 activation receptor	NA	KEGG: hsa04350; PMID:26893264	Secreted Signaling	GDF2 - (ACVRL1+BMPR2)
GDF2_ACVRL1_ACVR2A	GDF2_ACVRL1_ACVR2A	BMP10	GDF2	ACVRL1_ACVR2A	NA	NA	BMP10 activation receptor	NA	KEGG: hsa04350; PMID:26893264	Secreted Signaling	GDF2 - (ACVRL1+ACVR2A)
GDF9_ACVR1B_BMPR2	GDF9_ACVR1B_BMPR2	GDF	GDF9	ACVR1B_BMPR2	NA	NA	NA	NA	KEGG: hsa04350	Secreted Signaling	GDF9 - (ACVR1B+BMPR2)
GDF10_ACVR1B_ACVR2A	GDF10_ACVR1B_ACVR2A	GDF	GDF10	ACVR1B_ACVR2A	NA	NA	NA	NA	KEGG: hsa04350	Secreted Signaling	GDF10 - (ACVR1B+ACVR2A)
GDF11_TGFBR1_ACVR2A	GDF11_TGFBR1_ACVR2A	GDF	GDF11	TGFBR1_ACVR2A	NA	NA	NA	NA	KEGG: hsa04350	Secreted Signaling	GDF11 - (TGFBR1+ACVR2A)
GDF11_TGFBR1_ACVR2B	GDF11_TGFBR1_ACVR2B	GDF	GDF11	TGFBR1_ACVR2B	NA	NA	NA	NA	KEGG: hsa04350	Secreted Signaling	GDF11 - (TGFBR1+ACVR2B)
GDF11_ACVR1B_ACVR2B	GDF11_ACVR1B_ACVR2B	GDF	GDF11	ACVR1B_ACVR2B	NA	NA	NA	NA	KEGG: hsa04350	Secreted Signaling	GDF11 - (ACVR1B+ACVR2B)
GDF15_TGFBR2	GDF15_TGFBR2	GDF	GDF15	TGFBR2	NA	NA	NA	NA	KEGG: hsa04350	Secreted Signaling	GDF15 - TGFBR2
MSTN_TGFBR1_ACVR2B	MSTN_TGFBR1_ACVR2B	MSTN	MSTN	TGFBR1_ACVR2B	NA	NA	NA	NA	KEGG: hsa04060	Secreted Signaling	MSTN - (TGFBR1+ACVR2B)
MSTN_ACVR1B_ACVR2B	MSTN_ACVR1B_ACVR2B	MSTN	MSTN	ACVR1B_ACVR2B	NA	NA	NA	NA	KEGG: hsa04060	Secreted Signaling	MSTN - (ACVR1B+ACVR2B)
MSTN_ACVR1B_ACVR2A	MSTN_ACVR1B_ACVR2A	MSTN	MSTN	ACVR1B_ACVR2A	NA	NA	NA	NA	KEGG: hsa04060	Secreted Signaling	MSTN - (ACVR1B+ACVR2A)
MSTN_TGFBR1_ACVR2A	MSTN_TGFBR1_ACVR2A	MSTN	MSTN	TGFBR1_ACVR2A	NA	NA	NA	NA	KEGG: hsa04060	Secreted Signaling	MSTN - (TGFBR1+ACVR2A)
AMH_AMHR2_ACVR1	AMH_AMHR2_ACVR1	AMH	AMH	AMHR2_ACVR1	NA	NA	NA	NA	KEGG: hsa04060	Secreted Signaling	AMH - (AMHR2+ACVR1)
AMH_AMHR2_BMPR1A	AMH_AMHR2_BMPR1A	AMH	AMH	AMHR2_BMPR1A	NA	NA	NA	NA	KEGG: hsa04060	Secreted Signaling	AMH - (AMHR2+BMPR1A)
GDNF_GFRA1	GDNF_GFRA1	GDNF	GDNF	GFRA1_RET	NA	NA	NA	NA	PMID: 11544105	Secreted Signaling	GDNF - GFRA1
NRTN_GFRA2	NRTN_GFRA2	GDNF	NRTN	GFRA2_RET	NA	NA	NA	NA	PMID: 11544106	Secreted Signaling	NRTN - GFRA2
ARTN_GFRA3	ARTN_GFRA3	GDNF	ARTN	GFRA3_RET	NA	NA	NA	NA	PMID: 11544107	Secreted Signaling	ARTN - GFRA3
PSPN_GFRA4	PSPN_GFRA4	GDNF	PSPN	GFRA4_RET	NA	NA	NA	NA	PMID: 11544108	Secreted Signaling	PSPN - GFRA4
ARTN_GFRA1	ARTN_GFRA1	GDNF	ARTN	GFRA1_RET	NA	NA	NA	NA	PMID: 11544109	Secreted Signaling	ARTN - GFRA1
NODAL_ACVR1B_ACVR2A	NODAL_ACVR1B_ACVR2A	NODAL	NODAL	ACVR1B_ACVR2A_CFC1	NODAL agonist	NODAL antagonist	NA	NA	KEGG: hsa04350; PMID: 17287255	Secreted Signaling	NODAL - (ACVR1B+ACVR2A)
NODAL_ACVR1C_ACVR2A	NODAL_ACVR1C_ACVR2A	NODAL	NODAL	ACVR1C_ACVR2A_CFC1	NODAL agonist	NODAL antagonist	NA	NA	KEGG: hsa04350; PMID: 17287255	Secreted Signaling	NODAL - (ACVR1C+ACVR2A)
NODAL_ACVR1B_ACVR2B	NODAL_ACVR1B_ACVR2B	NODAL	NODAL	ACVR1B_ACVR2B_CFC1	NODAL agonist	NODAL antagonist	NA	NA	KEGG: hsa04350; PMID: 17287255	Secreted Signaling	NODAL - (ACVR1B+ACVR2B)
NODAL_ACVR1C_ACVR2B	NODAL_ACVR1C_ACVR2B	NODAL	NODAL	ACVR1C_ACVR2B_CFC1	NODAL agonist	NODAL antagonist	NA	NA	KEGG: hsa04350; PMID: 17287255	Secreted Signaling	NODAL - (ACVR1C+ACVR2B)
GDF1_ACVR1B_ACVR2A	GDF1_ACVR1B_ACVR2A	NODAL	GDF1	ACVR1B_ACVR2A_CFC1	NODAL agonist	NODAL antagonist	NA	NA	KEGG: hsa04350; PMID: 17287255	Secreted Signaling	GDF1 - (ACVR1B+ACVR2A)
GDF1_ACVR1B_ACVR2B	GDF1_ACVR1B_ACVR2B	NODAL	GDF1	ACVR1B_ACVR2B_CFC1	NODAL agonist	NODAL antagonist	NA	NA	KEGG: hsa04350; PMID: 17287255	Secreted Signaling	GDF1 - (ACVR1B+ACVR2B)
GDF1_ACVR1C_ACVR2A	GDF1_ACVR1C_ACVR2A	NODAL	GDF1	ACVR1C_ACVR2A_CFC1	NODAL agonist	NODAL antagonist	NA	NA	KEGG: hsa04350; PMID: 17287255	Secreted Signaling	GDF1 - (ACVR1C+ACVR2A)
GDF1_ACVR1C_ACVR2B	GDF1_ACVR1C_ACVR2B	NODAL	GDF1	ACVR1C_ACVR2B_CFC1	NODAL agonist	NODAL antagonist	NA	NA	KEGG: hsa04350; PMID: 17287255	Secreted Signaling	GDF1 - (ACVR1C+ACVR2B)
GDF3_ACVR1B_ACVR2A	GDF3_ACVR1B_ACVR2A	NODAL	GDF3	ACVR1B_ACVR2A_CFC1	NODAL agonist	NODAL antagonist	NA	NA	KEGG: hsa04350; PMID: 17287255	Secreted Signaling	GDF3 - (ACVR1B+ACVR2A)
GDF3_ACVR1B_ACVR2B	GDF3_ACVR1B_ACVR2B	NODAL	GDF3	ACVR1B_ACVR2B_CFC1	NODAL agonist	NODAL antagonist	NA	NA	KEGG: hsa04350; PMID: 17287255	Secreted Signaling	GDF3 - (ACVR1B+ACVR2B)
GDF3_ACVR1C_ACVR2A	GDF3_ACVR1C_ACVR2A	NODAL	GDF3	ACVR1C_ACVR2A_CFC1	NODAL agonist	NODAL antagonist	NA	NA	KEGG: hsa04350; PMID: 17287255	Secreted Signaling	GDF3 - (ACVR1C+ACVR2A)
GDF3_ACVR1C_ACVR2B	GDF3_ACVR1C_ACVR2B	NODAL	GDF3	ACVR1C_ACVR2B_CFC1	NODAL agonist	NODAL antagonist	NA	NA	KEGG: hsa04350; PMID: 17287255	Secreted Signaling	GDF3 - (ACVR1C+ACVR2B)
INHBA_ACVR1B_ACVR2A	INHBA_ACVR1B_ACVR2A	ACTIVIN	INHBA	ACVR1B_ACVR2A	NA	ACTIVIN antagonist	NA	ACTIVIN inhibition receptor	KEGG: hsa04350	Secreted Signaling	INHBA - (ACVR1B+ACVR2A)
INHBA_ACVR1B_ACVR2B	INHBA_ACVR1B_ACVR2B	ACTIVIN	INHBA	ACVR1B_ACVR2B	NA	ACTIVIN antagonist	NA	ACTIVIN inhibition receptor	KEGG: hsa04351	Secreted Signaling	INHBA - (ACVR1B+ACVR2B)
INHBB_ACVR1B_ACVR2A	INHBB_ACVR1B_ACVR2A	ACTIVIN	INHBB	ACVR1B_ACVR2A	NA	ACTIVIN antagonist	NA	ACTIVIN inhibition receptor	KEGG: hsa04352	Secreted Signaling	INHBB - (ACVR1B+ACVR2A)
INHBB_ACVR1B_ACVR2B	INHBB_ACVR1B_ACVR2B	ACTIVIN	INHBB	ACVR1B_ACVR2B	NA	ACTIVIN antagonist	NA	ACTIVIN inhibition receptor	KEGG: hsa04353	Secreted Signaling	INHBB - (ACVR1B+ACVR2B)
INHBB_ACVR1C_ACVR2A	INHBB_ACVR1C_ACVR2A	ACTIVIN	INHBB	ACVR1C_ACVR2A	NA	ACTIVIN antagonist	NA	ACTIVIN inhibition receptor	KEGG: hsa04354	Secreted Signaling	INHBB - (ACVR1C+ACVR2A)
INHBB_ACVR1C_ACVR2B	INHBB_ACVR1C_ACVR2B	ACTIVIN	INHBB	ACVR1C_ACVR2B	NA	ACTIVIN antagonist	NA	ACTIVIN inhibition receptor	KEGG: hsa04355	Secreted Signaling	INHBB - (ACVR1C+ACVR2B)
INHBC_ACVR1B_ACVR2A	INHBC_ACVR1B_ACVR2A	ACTIVIN	INHBC	ACVR1B_ACVR2A	NA	ACTIVIN antagonist	NA	ACTIVIN inhibition receptor	KEGG: hsa04356	Secreted Signaling	INHBC - (ACVR1B+ACVR2A)
INHBC_ACVR1B_ACVR2B	INHBC_ACVR1B_ACVR2B	ACTIVIN	INHBC	ACVR1B_ACVR2B	NA	ACTIVIN antagonist	NA	ACTIVIN inhibition receptor	KEGG: hsa04357	Secreted Signaling	INHBC - (ACVR1B+ACVR2B)
INHBC_ACVR1C_ACVR2A	INHBC_ACVR1C_ACVR2A	ACTIVIN	INHBC	ACVR1C_ACVR2A	NA	ACTIVIN antagonist	NA	ACTIVIN inhibition receptor	KEGG: hsa04358	Secreted Signaling	INHBC - (ACVR1C+ACVR2A)
INHBC_ACVR1C_ACVR2B	INHBC_ACVR1C_ACVR2B	ACTIVIN	INHBC	ACVR1C_ACVR2B	NA	ACTIVIN antagonist	NA	ACTIVIN inhibition receptor	KEGG: hsa04359	Secreted Signaling	INHBC - (ACVR1C+ACVR2B)
INHBE_ACVR1B_ACVR2A	INHBE_ACVR1B_ACVR2A	ACTIVIN	INHBE	ACVR1B_ACVR2A	NA	ACTIVIN antagonist	NA	ACTIVIN inhibition receptor	KEGG: hsa04360	Secreted Signaling	INHBE - (ACVR1B+ACVR2A)
INHBE_ACVR1B_ACVR2B	INHBE_ACVR1B_ACVR2B	ACTIVIN	INHBE	ACVR1B_ACVR2B	NA	ACTIVIN antagonist	NA	ACTIVIN inhibition receptor	KEGG: hsa04361	Secreted Signaling	INHBE - (ACVR1B+ACVR2B)
INHBE_ACVR1C_ACVR2A	INHBE_ACVR1C_ACVR2A	ACTIVIN	INHBE	ACVR1C_ACVR2A	NA	ACTIVIN antagonist	NA	ACTIVIN inhibition receptor	KEGG: hsa04362	Secreted Signaling	INHBE - (ACVR1C+ACVR2A)
INHBE_ACVR1C_ACVR2B	INHBE_ACVR1C_ACVR2B	ACTIVIN	INHBE	ACVR1C_ACVR2B	NA	ACTIVIN antagonist	NA	ACTIVIN inhibition receptor	KEGG: hsa04363	Secreted Signaling	INHBE - (ACVR1C+ACVR2B)
INHBABB_ACVR1B_ACVR2A	INHBABB_ACVR1B_ACVR2A	ACTIVIN	Activin AB	ACVR1B_ACVR2A	NA	ACTIVIN antagonist	NA	ACTIVIN inhibition receptor	PMID: 2457849; PMID: 22991378	Secreted Signaling	INHBABB - (ACVR1B+ACVR2A)
INHBABB_ACVR1B_ACVR2B	INHBABB_ACVR1B_ACVR2B	ACTIVIN	Activin AB	ACVR1B_ACVR2B	NA	ACTIVIN antagonist	NA	ACTIVIN inhibition receptor	PMID: 2457849; PMID: 22991378	Secreted Signaling	INHBABB - (ACVR1B+ACVR2B)
INHBABB_ACVR1C_ACVR2A	INHBABB_ACVR1C_ACVR2A	ACTIVIN	Activin AB	ACVR1C_ACVR2A	NA	ACTIVIN antagonist	NA	ACTIVIN inhibition receptor	PMID: 2457849; PMID: 22991378	Secreted Signaling	INHBABB - (ACVR1C+ACVR2A)
INHB_ACVR1C_ACVR2B	INHB_ACVR1C_ACVR2B	ACTIVIN	Activin AB	ACVR1C_ACVR2B	NA	ACTIVIN antagonist	NA	ACTIVIN inhibition receptor	PMID: 2457849; PMID: 22991378	Secreted Signaling	INHB - (ACVR1C+ACVR2B)
INHABA_ACVR2A	INHABA_ACVR2A	ACTIVIN	Inhibin A	ACVR2A	NA	ACTIVIN antagonist	NA	ACTIVIN inhibition receptor	PMID: 15027884	Secreted Signaling	INHABA - ACVR2A
INHABB_ACVR2B	INHABB_ACVR2B	ACTIVIN	Inhibin B	ACVR2B	NA	ACTIVIN antagonist	NA	ACTIVIN inhibition receptor	PMID: 15027884	Secreted Signaling	INHABB - ACVR2B
WNT1_FZD1_LRP5	WNT1_FZD1_LRP5	WNT	WNT1	FZD1_LRP5	WNT agonist	WNT antagonist	WNT activation receptor	WNT inhibition receptor	KEGG: hsa04310; PMID: 23209147	Secreted Signaling	WNT1 - (FZD1+LRP5)
WNT1_FZD10_LRP5	WNT1_FZD10_LRP5	WNT	WNT1	FZD10_LRP5	WNT agonist	WNT antagonist	WNT activation receptor	WNT inhibition receptor	KEGG: hsa04310; PMID: 23209147	Secreted Signaling	WNT1 - (FZD10+LRP5)
WNT1_FZD2_LRP5	WNT1_FZD2_LRP5	WNT	WNT1	FZD2_LRP5	WNT agonist	WNT antagonist	WNT activation receptor	WNT inhibition receptor	KEGG: hsa04310; PMID: 23209147	Secreted Signaling	WNT1 - (FZD2+LRP5)
WNT1_FZD3_LRP5	WNT1_FZD3_LRP5	WNT	WNT1	FZD3_LRP5	WNT agonist	WNT antagonist	WNT activation receptor	WNT inhibition receptor	KEGG: hsa04310; PMID: 23209147	Secreted Signaling	WNT1 - (FZD3+LRP5)
WNT1_FZD4_LRP5	WNT1_FZD4_LRP5	WNT	WNT1	FZD4_LRP5	WNT agonist	WNT antagonist	WNT activation receptor	WNT inhibition receptor	KEGG: hsa04310; PMID: 23209147	Secreted Signaling	WNT1 - (FZD4+LRP5)
WNT1_FZD5_LRP5	WNT1_FZD5_LRP5	WNT	WNT1	FZD5_LRP5	WNT agonist	WNT antagonist	WNT activation receptor	WNT inhibition receptor	KEGG: hsa04310; PMID: 23209147	Secreted Signaling	WNT1 - (FZD5+LRP5)
WNT1_FZD6_LRP5	WNT1_FZD6_LRP5	WNT	WNT1	FZD6_LRP5	WNT agonist	WNT antagonist	WNT activation receptor	WNT inhibition receptor	KEGG: hsa04310; PMID: 23209147	Secreted Signaling	WNT1 - (FZD6+LRP5)
WNT1_FZD7_LRP5	WNT1_FZD7_LRP5	WNT	WNT1	FZD7_LRP5	WNT agonist	WNT antagonist	WNT activation receptor	WNT inhibition receptor	KEGG: hsa04310; PMID: 23209147	Secreted Signaling	WNT1 - (FZD7+LRP5)
WNT1_FZD8_LRP5	WNT1_FZD8_LRP5	WNT	WNT1	FZD8_LRP5	WNT agonist	WNT antagonist	WNT activation receptor	WNT inhibition receptor	KEGG: hsa04310; PMID: 23209147	Secreted Signaling	WNT1 - (FZD8+LRP5)
WNT1_FZD9_LRP5	WNT1_FZD9_LRP5	WNT	WNT1	FZD9_LRP5	WNT agonist	WNT antagonist	WNT activation receptor	WNT inhibition receptor	KEGG: hsa04310; PMID: 23209147	Secreted Signaling	WNT1 - (FZD9+LRP5)
WNT10A_FZD1_LRP5	WNT10A_FZD1_LRP5	WNT	WNT10A	FZD1_LRP5	WNT agonist	WNT antagonist	WNT activation receptor	WNT inhibition receptor	KEGG: hsa04310; PMID: 23209147	Secreted Signaling	WNT10A - (FZD1+LRP5)
WNT10A_FZD10_LRP5	WNT10A_FZD10_LRP5	WNT	WNT10A	FZD10_LRP5	WNT agonist	WNT antagonist	WNT activation receptor	WNT inhibition receptor	KEGG: hsa04310; PMID: 23209147	Secreted Signaling	WNT10A - (FZD10+LRP5)
WNT10A_FZD2_LRP5	WNT10A_FZD2_LRP5	WNT	WNT10A	FZD2_LRP5	WNT agonist	WNT antagonist	WNT activation receptor	WNT inhibition receptor	KEGG: hsa04310; PMID: 23209147	Secreted Signaling	WNT10A - (FZD2+LRP5)
WNT10A_FZD3_LRP5	WNT10A_FZD3_LRP5	WNT	WNT10A	FZD3_LRP5	WNT agonist	WNT antagonist	WNT activation receptor	WNT inhibition receptor	KEGG: hsa04310; PMID: 23209147	Secreted Signaling	WNT10A - (FZD3+LRP5)
WNT10A_FZD4_LRP5	WNT10A_FZD4_LRP5	WNT	WNT10A	FZD4_LRP5	WNT agonist	WNT antagonist	WNT activation receptor	WNT inhibition receptor	KEGG: hsa04310; PMID: 23209147	Secreted Signaling	WNT10A - (FZD4+LRP5)
WNT10A_FZD5_LRP5	WNT10A_FZD5_LRP5	WNT	WNT10A	FZD5_LRP5	WNT agonist	WNT antagonist	WNT activation receptor	WNT inhibition receptor	KEGG: hsa04310; PMID: 23209147	Secreted Signaling	WNT10A - (FZD5+LRP5)
WNT10A_FZD6_LRP5	WNT10A_FZD6_LRP5	WNT	WNT10A	FZD6_LRP5	WNT agonist	WNT antagonist	WNT activation receptor	WNT inhibition receptor	KEGG: hsa04310; PMID: 23209147	Secreted Signaling	WNT10A - (FZD6+LRP5)
WNT10A_FZD7_LRP5	WNT10A_FZD7_LRP5	WNT	WNT10A	FZD7_LRP5	WNT agonist	WNT antagonist	WNT activation receptor	WNT inhibition receptor	KEGG: hsa04310; PMID: 23209147	Secreted Signaling	WNT10A - (FZD7+LRP5)
WNT10A_FZD8_LRP5	WNT10A_FZD8_LRP5	WNT	WNT10A	FZD8_LRP5	WNT agonist	WNT antagonist	WNT activation receptor	WNT inhibition receptor	KEGG: hsa04310; PMID: 23209147	Secreted Signaling	WNT10A - (FZD8+LRP5)
WNT10A_FZD9_LRP5	WNT10A_FZD9_LRP5	WNT	WNT10A	FZD9_LRP5	WNT agonist	WNT antagonist	WNT activation receptor	WNT inhibition receptor	KEGG: hsa04310; PMID: 23209147	Secreted Signaling	WNT10A - (FZD9+LRP5)
WNT10B_FZD1_LRP5	WNT10B_FZD1_LRP5	WNT	WNT10B	FZD1_LRP5	WNT agonist	WNT antagonist	WNT activation receptor	WNT inhibition receptor	KEGG: hsa04310; PMID: 23209147	Secreted Signaling	WNT10B - (FZD1+LRP5)
WNT10B_FZD10_LRP5	WNT10B_FZD10_LRP5	WNT	WNT10B	FZD10_LRP5	WNT agonist	WNT antagonist	WNT activation receptor	WNT inhibition receptor	KEGG: hsa04310; PMID: 23209147	Secreted Signaling	WNT10B - (FZD10+LRP5)
WNT10B_FZD2_LRP5	WNT10B_FZD2_LRP5	WNT	WNT10B	FZD2_LRP5	WNT agonist	WNT antagonist	WNT activation receptor	WNT inhibition receptor	KEGG: hsa04310; PMID: 23209147	Secreted Signaling	WNT10B - (FZD2+LRP5)
WNT10B_FZD3_LRP5	WNT10B_FZD3_LRP5	WNT	WNT10B	FZD3_LRP5	WNT agonist	WNT antagonist	WNT activation receptor	WNT inhibition receptor	KEGG: hsa04310; PMID: 23209147	Secreted Signaling	WNT10B - (FZD3+LRP5)
WNT10B_FZD4_LRP5	WNT10B_FZD4_LRP5	WNT	WNT10B	FZD4_LRP5	WNT agonist	WNT antagonist	WNT activation receptor	WNT inhibition receptor	KEGG: hsa04310; PMID: 23209147	Secreted Signaling	WNT10B - (FZD4+LRP5)
WNT10B_FZD5_LRP5	WNT10B_FZD5_LRP5	WNT	WNT10B	FZD5_LRP5	WNT agonist	WNT antagonist	WNT activation receptor	WNT inhibition receptor	KEGG: hsa04310; PMID: 23209147	Secreted Signaling	WNT10B - (FZD5+LRP5)
WNT10B_FZD6_LRP5	WNT10B_FZD6_LRP5	WNT	WNT10B	FZD6_LRP5	WNT agonist	WNT antagonist	WNT activation receptor	WNT inhibition receptor	KEGG: hsa04310; PMID: 23209147	Secreted Signaling	WNT10B - (FZD6+LRP5)
WNT10B_FZD7_LRP5	WNT10B_FZD7_LRP5	WNT	WNT10B	FZD7_LRP5	WNT agonist	WNT antagonist	WNT activation receptor	WNT inhibition receptor	KEGG: hsa04310; PMID: 23209147	Secreted Signaling	WNT10B - (FZD7+LRP5)
WNT10B_FZD8_LRP5	WNT10B_FZD8_LRP5	WNT	WNT10B	FZD8_LRP5	WNT agonist	WNT antagonist	WNT activation receptor	WNT inhibition receptor	KEGG: hsa04310; PMID: 23209147	Secreted Signaling	WNT10B - (FZD8+LRP5)
WNT10B_FZD9_LRP5	WNT10B_FZD9_LRP5	WNT	WNT10B	FZD9_LRP5	WNT agonist	WNT antagonist	WNT activation receptor	WNT inhibition receptor	KEGG: hsa04310; PMID: 23209147	Secreted Signaling	WNT10B - (FZD9+LRP5)
WNT16_FZD1_LRP5	WNT16_FZD1_LRP5	WNT	WNT16	FZD1_LRP5	WNT agonist	WNT antagonist	WNT activation receptor	WNT inhibition receptor	KEGG: hsa04310; PMID: 23209147	Secreted Signaling	WNT16 - (FZD1+LRP5)
WNT16_FZD10_LRP5	WNT16_FZD10_LRP5	WNT	WNT16	FZD10_LRP5	WNT agonist	WNT antagonist	WNT activation receptor	WNT inhibition receptor	KEGG: hsa04310; PMID: 23209147	Secreted Signaling	WNT16 - (FZD10+LRP5)
WNT16_FZD2_LRP5	WNT16_FZD2_LRP5	WNT	WNT16	FZD2_LRP5	WNT agonist	WNT antagonist	WNT activation receptor	WNT inhibition receptor	KEGG: hsa04310; PMID: 23209147	Secreted Signaling	WNT16 - (FZD2+LRP5)
WNT16_FZD3_LRP5	WNT16_FZD3_LRP5	WNT	WNT16	FZD3_LRP5	WNT agonist	WNT antagonist	WNT activation receptor	WNT inhibition receptor	KEGG: hsa04310; PMID: 23209147	Secreted Signaling	WNT16 - (FZD3+LRP5)
WNT16_FZD4_LRP5	WNT16_FZD4_LRP5	WNT	WNT16	FZD4_LRP5	WNT agonist	WNT antagonist	WNT activation receptor	WNT inhibition receptor	KEGG: hsa04310; PMID: 23209147	Secreted Signaling	WNT16 - (FZD4+LRP5)
WNT16_FZD5_LRP5	WNT16_FZD5_LRP5	WNT	WNT16	FZD5_LRP5	WNT agonist	WNT antagonist	WNT activation receptor	WNT inhibition receptor	KEGG: hsa04310; PMID: 23209147	Secreted Signaling	WNT16 - (FZD5+LRP5)
WNT16_FZD6_LRP5	WNT16_FZD6_LRP5	WNT	WNT16	FZD6_LRP5	WNT agonist	WNT antagonist	WNT activation receptor	WNT inhibition receptor	KEGG: hsa04310; PMID: 23209147	Secreted Signaling	WNT16 - (FZD6+LRP5)
WNT16_FZD7_LRP5	WNT16_FZD7_LRP5	WNT	WNT16	FZD7_LRP5	WNT agonist	WNT antagonist	WNT activation receptor	WNT inhibition receptor	KEGG: hsa04310; PMID: 23209147	Secreted Signaling	WNT16 - (FZD7+LRP5)
WNT16_FZD8_LRP5	WNT16_FZD8_LRP5	WNT	WNT16	FZD8_LRP5	WNT agonist	WNT antagonist	WNT activation receptor	WNT inhibition receptor	KEGG: hsa04310; PMID: 23209147	Secreted Signaling	WNT16 - (FZD8+LRP5)
WNT16_FZD9_LRP5	WNT16_FZD9_LRP5	WNT	WNT16	FZD9_LRP5	WNT agonist	WNT antagonist	WNT activation receptor	WNT inhibition receptor	KEGG: hsa04310; PMID: 23209147	Secreted Signaling	WNT16 - (FZD9+LRP5)
WNT2_FZD1_LRP5	WNT2_FZD1_LRP5	WNT	WNT2	FZD1_LRP5	WNT agonist	WNT antagonist	WNT activation receptor	WNT inhibition receptor	KEGG: hsa04310; PMID: 23209147	Secreted Signaling	WNT2 - (FZD1+LRP5)
WNT2_FZD10_LRP5	WNT2_FZD10_LRP5	WNT	WNT2	FZD10_LRP5	WNT agonist	WNT antagonist	WNT activation receptor	WNT inhibition receptor	KEGG: hsa04310; PMID: 23209147	Secreted Signaling	WNT2 - (FZD10+LRP5)
WNT2_FZD2_LRP5	WNT2_FZD2_LRP5	WNT	WNT2	FZD2_LRP5	WNT agonist	WNT antagonist	WNT activation receptor	WNT inhibition receptor	KEGG: hsa04310; PMID: 23209147	Secreted Signaling	WNT2 - (FZD2+LRP5)
WNT2_FZD3_LRP5	WNT2_FZD3_LRP5	WNT	WNT2	FZD3_LRP5	WNT agonist	WNT antagonist	WNT activation receptor	WNT inhibition receptor	KEGG: hsa04310; PMID: 23209147	Secreted Signaling	WNT2 - (FZD3+LRP5)
WNT2_FZD4_LRP5	WNT2_FZD4_LRP5	WNT	WNT2	FZD4_LRP5	WNT agonist	WNT antagonist	WNT activation receptor	WNT inhibition receptor	KEGG: hsa04310; PMID: 23209147	Secreted Signaling	WNT2 - (FZD4+LRP5)
WNT2_FZD5_LRP5	WNT2_FZD5_LRP5	WNT	WNT2	FZD5_LRP5	WNT agonist	WNT antagonist	WNT activation receptor	WNT inhibition receptor	KEGG: hsa04310; PMID: 23209147	Secreted Signaling	WNT2 - (FZD5+LRP5)
WNT2_FZD6_LRP5	WNT2_FZD6_LRP5	WNT	WNT2	FZD6_LRP5	WNT agonist	WNT antagonist	WNT activation receptor	WNT inhibition receptor	KEGG: hsa04310; PMID: 23209147	Secreted Signaling	WNT2 - (FZD6+LRP5)
WNT2_FZD7_LRP5	WNT2_FZD7_LRP5	WNT	WNT2	FZD7_LRP5	WNT agonist	WNT antagonist	WNT activation receptor	WNT inhibition receptor	KEGG: hsa04310; PMID: 23209147	Secreted Signaling	WNT2 - (FZD7+LRP5)
WNT2_FZD8_LRP5	WNT2_FZD8_LRP5	WNT	WNT2	FZD8_LRP5	WNT agonist	WNT antagonist	WNT activation receptor	WNT inhibition receptor	KEGG: hsa04310; PMID: 23209147	Secreted Signaling	WNT2 - (FZD8+LRP5)
WNT2_FZD9_LRP5	WNT2_FZD9_LRP5	WNT	WNT2	FZD9_LRP5	WNT agonist	WNT antagonist	WNT activation receptor	WNT inhibition receptor	KEGG: hsa04310; PMID: 23209147	Secreted Signaling	WNT2 - (FZD9+LRP5)
WNT2B_FZD1_LRP5	WNT2B_FZD1_LRP5	WNT	WNT2B	FZD1_LRP5	WNT agonist	WNT antagonist	WNT activation receptor	WNT inhibition receptor	KEGG: hsa04310; PMID: 23209147	Secreted Signaling	WNT2B - (FZD1+LRP5)
WNT2B_FZD10_LRP5	WNT2B_FZD10_LRP5	WNT	WNT2B	FZD10_LRP5	WNT agonist	WNT antagonist	WNT activation receptor	WNT inhibition receptor	KEGG: hsa04310; PMID: 23209147	Secreted Signaling	WNT2B - (FZD10+LRP5)
WNT2B_FZD2_LRP5	WNT2B_FZD2_LRP5	WNT	WNT2B	FZD2_LRP5	WNT agonist	WNT antagonist	WNT activation receptor	WNT inhibition receptor	KEGG: hsa04310; PMID: 23209147	Secreted Signaling	WNT2B - (FZD2+LRP5)
WNT2B_FZD3_LRP5	WNT2B_FZD3_LRP5	WNT	WNT2B	FZD3_LRP5	WNT agonist	WNT antagonist	WNT activation receptor	WNT inhibition receptor	KEGG: hsa04310; PMID: 23209147	Secreted Signaling	WNT2B - (FZD3+LRP5)
WNT2B_FZD4_LRP5	WNT2B_FZD4_LRP5	WNT	WNT2B	FZD4_LRP5	WNT agonist	WNT antagonist	WNT activation receptor	WNT inhibition receptor	KEGG: hsa04310; PMID: 23209147	Secreted Signaling	WNT2B - (FZD4+LRP5)
WNT2B_FZD5_LRP5	WNT2B_FZD5_LRP5	WNT	WNT2B	FZD5_LRP5	WNT agonist	WNT antagonist	WNT activation receptor	WNT inhibition receptor	KEGG: hsa04310; PMID: 23209147	Secreted Signaling	WNT2B - (FZD5+LRP5)
WNT2B_FZD6_LRP5	WNT2B_FZD6_LRP5	WNT	WNT2B	FZD6_LRP5	WNT agonist	WNT antagonist	WNT activation receptor	WNT inhibition receptor	KEGG: hsa04310; PMID: 23209147	Secreted Signaling	WNT2B - (FZD6+LRP5)
WNT2B_FZD7_LRP5	WNT2B_FZD7_LRP5	WNT	WNT2B	FZD7_LRP5	WNT agonist	WNT antagonist	WNT activation receptor	WNT inhibition receptor	KEGG: hsa04310; PMID: 23209147	Secreted Signaling	WNT2B - (FZD7+LRP5)
WNT2B_FZD8_LRP5	WNT2B_FZD8_LRP5	WNT	WNT2B	FZD8_LRP5	WNT agonist	WNT antagonist	WNT activation receptor	WNT inhibition receptor	KEGG: hsa04310; PMID: 23209147	Secreted Signaling	WNT2B - (FZD8+LRP5)
WNT2B_FZD9_LRP5	WNT2B_FZD9_LRP5	WNT	WNT2B	FZD9_LRP5	WNT agonist	WNT antagonist	WNT activation receptor	WNT inhibition receptor	KEGG: hsa04310; PMID: 23209147	Secreted Signaling	WNT2B - (FZD9+LRP5)
WNT3_FZD1_LRP5	WNT3_FZD1_LRP5	WNT	WNT3	FZD1_LRP5	WNT agonist	WNT antagonist	WNT activation receptor	WNT inhibition receptor	KEGG: hsa04310; PMID: 23209147	Secreted Signaling	WNT3 - (FZD1+LRP5)
WNT3_FZD10_LRP5	WNT3_FZD10_LRP5	WNT	WNT3	FZD10_LRP5	WNT agonist	WNT antagonist	WNT activation receptor	WNT inhibition receptor	KEGG: hsa04310; PMID: 23209147	Secreted Signaling	WNT3 - (FZD10+LRP5)
WNT3_FZD2_LRP5	WNT3_FZD2_LRP5	WNT	WNT3	FZD2_LRP5	WNT agonist	WNT antagonist	WNT activation receptor	WNT inhibition receptor	KEGG: hsa04310; PMID: 23209147	Secreted Signaling	WNT3 - (FZD2+LRP5)
WNT3_FZD3_LRP5	WNT3_FZD3_LRP5	WNT	WNT3	FZD3_LRP5	WNT agonist	WNT antagonist	WNT activation receptor	WNT inhibition receptor	KEGG: hsa04310; PMID: 23209147	Secreted Signaling	WNT3 - (FZD3+LRP5)
WNT3_FZD4_LRP5	WNT3_FZD4_LRP5	WNT	WNT3	FZD4_LRP5	WNT agonist	WNT antagonist	WNT activation receptor	WNT inhibition receptor	KEGG: hsa04310; PMID: 23209147	Secreted Signaling	WNT3 - (FZD4+LRP5)
WNT3_FZD5_LRP5	WNT3_FZD5_LRP5	WNT	WNT3	FZD5_LRP5	WNT agonist	WNT antagonist	WNT activation receptor	WNT inhibition receptor	KEGG: hsa04310; PMID: 23209147	Secreted Signaling	WNT3 - (FZD5+LRP5)
WNT3_FZD6_LRP5	WNT3_FZD6_LRP5	WNT	WNT3	FZD6_LRP5	WNT agonist	WNT antagonist	WNT activation receptor	WNT inhibition receptor	KEGG: hsa04310; PMID: 23209147	Secreted Signaling	WNT3 - (FZD6+LRP5)
WNT3_FZD7_LRP5	WNT3_FZD7_LRP5	WNT	WNT3	FZD7_LRP5	WNT agonist	WNT antagonist	WNT activation receptor	WNT inhibition receptor	KEGG: hsa04310; PMID: 23209147	Secreted Signaling	WNT3 - (FZD7+LRP5)
WNT3_FZD8_LRP5	WNT3_FZD8_LRP5	WNT	WNT3	FZD8_LRP5	WNT agonist	WNT antagonist	WNT activation receptor	WNT inhibition receptor	KEGG: hsa04310; PMID: 23209147	Secreted Signaling	WNT3 - (FZD8+LRP5)
WNT3_FZD9_LRP5	WNT3_FZD9_LRP5	WNT	WNT3	FZD9_LRP5	WNT agonist	WNT antagonist	WNT activation receptor	WNT inhibition receptor	KEGG: hsa04310; PMID: 23209147	Secreted Signaling	WNT3 - (FZD9+LRP5)
WNT3A_FZD1_LRP5	WNT3A_FZD1_LRP5	WNT	WNT3A	FZD1_LRP5	WNT agonist	WNT antagonist	WNT activation receptor	WNT inhibition receptor	KEGG: hsa04310; PMID: 23209147	Secreted Signaling	WNT3A - (FZD1+LRP5)
WNT3A_FZD10_LRP5	WNT3A_FZD10_LRP5	WNT	WNT3A	FZD10_LRP5	WNT agonist	WNT antagonist	WNT activation receptor	WNT inhibition receptor	KEGG: hsa04310; PMID: 23209147	Secreted Signaling	WNT3A - (FZD10+LRP5)
WNT3A_FZD2_LRP5	WNT3A_FZD2_LRP5	WNT	WNT3A	FZD2_LRP5	WNT agonist	WNT antagonist	WNT activation receptor	WNT inhibition receptor	KEGG: hsa04310; PMID: 23209147	Secreted Signaling	WNT3A - (FZD2+LRP5)
WNT3A_FZD3_LRP5	WNT3A_FZD3_LRP5	WNT	WNT3A	FZD3_LRP5	WNT agonist	WNT antagonist	WNT activation receptor	WNT inhibition receptor	KEGG: hsa04310; PMID: 23209147	Secreted Signaling	WNT3A - (FZD3+LRP5)
WNT3A_FZD4_LRP5	WNT3A_FZD4_LRP5	WNT	WNT3A	FZD4_LRP5	WNT agonist	WNT antagonist	WNT activation receptor	WNT inhibition receptor	KEGG: hsa04310; PMID: 23209147	Secreted Signaling	WNT3A - (FZD4+LRP5)
WNT3A_FZD5_LRP5	WNT3A_FZD5_LRP5	WNT	WNT3A	FZD5_LRP5	WNT agonist	WNT antagonist	WNT activation receptor	WNT inhibition receptor	KEGG: hsa04310; PMID: 23209147	Secreted Signaling	WNT3A - (FZD5+LRP5)
WNT3A_FZD6_LRP5	WNT3A_FZD6_LRP5	WNT	WNT3A	FZD6_LRP5	WNT agonist	WNT antagonist	WNT activation receptor	WNT inhibition receptor	KEGG: hsa04310; PMID: 23209147	Secreted Signaling	WNT3A - (FZD6+LRP5)
WNT3A_FZD7_LRP5	WNT3A_FZD7_LRP5	WNT	WNT3A	FZD7_LRP5	WNT agonist	WNT antagonist	WNT activation receptor	WNT inhibition receptor	KEGG: hsa04310; PMID: 23209147	Secreted Signaling	WNT3A - (FZD7+LRP5)
WNT3A_FZD8_LRP5	WNT3A_FZD8_LRP5	WNT	WNT3A	FZD8_LRP5	WNT agonist	WNT antagonist	WNT activation receptor	WNT inhibition receptor	KEGG: hsa04310; PMID: 23209147	Secreted Signaling	WNT3A - (FZD8+LRP5)
WNT3A_FZD9_LRP5	WNT3A_FZD9_LRP5	WNT	WNT3A	FZD9_LRP5	WNT agonist	WNT antagonist	WNT activation receptor	WNT inhibition receptor	KEGG: hsa04310; PMID: 23209147	Secreted Signaling	WNT3A - (FZD9+LRP5)
WNT4_FZD1_LRP5	WNT4_FZD1_LRP5	WNT	WNT4	FZD1_LRP5	WNT agonist	WNT antagonist	WNT activation receptor	WNT inhibition receptor	KEGG: hsa04310; PMID: 23209147	Secreted Signaling	WNT4 - (FZD1+LRP5)
WNT4_FZD10_LRP5	WNT4_FZD10_LRP5	WNT	WNT4	FZD10_LRP5	WNT agonist	WNT antagonist	WNT activation receptor	WNT inhibition receptor	KEGG: hsa04310; PMID: 23209147	Secreted Signaling	WNT4 - (FZD10+LRP5)
WNT4_FZD2_LRP5	WNT4_FZD2_LRP5	WNT	WNT4	FZD2_LRP5	WNT agonist	WNT antagonist	WNT activation receptor	WNT inhibition receptor	KEGG: hsa04310; PMID: 23209147	Secreted Signaling	WNT4 - (FZD2+LRP5)
WNT4_FZD3_LRP5	WNT4_FZD3_LRP5	WNT	WNT4	FZD3_LRP5	WNT agonist	WNT antagonist	WNT activation receptor	WNT inhibition receptor	KEGG: hsa04310; PMID: 23209147	Secreted Signaling	WNT4 - (FZD3+LRP5)
WNT4_FZD4_LRP5	WNT4_FZD4_LRP5	WNT	WNT4	FZD4_LRP5	WNT agonist	WNT antagonist	WNT activation receptor	WNT inhibition receptor	KEGG: hsa04310; PMID: 23209147	Secreted Signaling	WNT4 - (FZD4+LRP5)
WNT4_FZD5_LRP5	WNT4_FZD5_LRP5	WNT	WNT4	FZD5_LRP5	WNT agonist	WNT antagonist	WNT activation receptor	WNT inhibition receptor	KEGG: hsa04310; PMID: 23209147	Secreted Signaling	WNT4 - (FZD5+LRP5)
WNT4_FZD6_LRP5	WNT4_FZD6_LRP5	WNT	WNT4	FZD6_LRP5	WNT agonist	WNT antagonist	WNT activation receptor	WNT inhibition receptor	KEGG: hsa04310; PMID: 23209147	Secreted Signaling	WNT4 - (FZD6+LRP5)
WNT4_FZD7_LRP5	WNT4_FZD7_LRP5	WNT	WNT4	FZD7_LRP5	WNT agonist	WNT antagonist	WNT activation receptor	WNT inhibition receptor	KEGG: hsa04310; PMID: 23209147	Secreted Signaling	WNT4 - (FZD7+LRP5)
WNT4_FZD8_LRP5	WNT4_FZD8_LRP5	WNT	WNT4	FZD8_LRP5	WNT agonist	WNT antagonist	WNT activation receptor	WNT inhibition receptor	KEGG: hsa04310; PMID: 23209147	Secreted Signaling	WNT4 - (FZD8+LRP5)
WNT4_FZD9_LRP5	WNT4_FZD9_LRP5	WNT	WNT4	FZD9_LRP5	WNT agonist	WNT antagonist	WNT activation receptor	WNT inhibition receptor	KEGG: hsa04310; PMID: 23209147	Secreted Signaling	WNT4 - (FZD9+LRP5)
WNT6_FZD1_LRP5	WNT6_FZD1_LRP5	WNT	WNT6	FZD1_LRP5	WNT agonist	WNT antagonist	WNT activation receptor	WNT inhibition receptor	KEGG: hsa04310; PMID: 23209147	Secreted Signaling	WNT6 - (FZD1+LRP5)
WNT6_FZD10_LRP5	WNT6_FZD10_LRP5	WNT	WNT6	FZD10_LRP5	WNT agonist	WNT antagonist	WNT activation receptor	WNT inhibition receptor	KEGG: hsa04310; PMID: 23209147	Secreted Signaling	WNT6 - (FZD10+LRP5)
WNT6_FZD2_LRP5	WNT6_FZD2_LRP5	WNT	WNT6	FZD2_LRP5	WNT agonist	WNT antagonist	WNT activation receptor	WNT inhibition receptor	KEGG: hsa04310; PMID: 23209147	Secreted Signaling	WNT6 - (FZD2+LRP5)
WNT6_FZD3_LRP5	WNT6_FZD3_LRP5	WNT	WNT6	FZD3_LRP5	WNT agonist	WNT antagonist	WNT activation receptor	WNT inhibition receptor	KEGG: hsa04310; PMID: 23209147	Secreted Signaling	WNT6 - (FZD3+LRP5)
WNT6_FZD4_LRP5	WNT6_FZD4_LRP5	WNT	WNT6	FZD4_LRP5	WNT agonist	WNT antagonist	WNT activation receptor	WNT inhibition receptor	KEGG: hsa04310; PMID: 23209147	Secreted Signaling	WNT6 - (FZD4+LRP5)
WNT6_FZD5_LRP5	WNT6_FZD5_LRP5	WNT	WNT6	FZD5_LRP5	WNT agonist	WNT antagonist	WNT activation receptor	WNT inhibition receptor	KEGG: hsa04310; PMID: 23209147	Secreted Signaling	WNT6 - (FZD5+LRP5)
WNT6_FZD6_LRP5	WNT6_FZD6_LRP5	WNT	WNT6	FZD6_LRP5	WNT agonist	WNT antagonist	WNT activation receptor	WNT inhibition receptor	KEGG: hsa04310; PMID: 23209147	Secreted Signaling	WNT6 - (FZD6+LRP5)
WNT6_FZD7_LRP5	WNT6_FZD7_LRP5	WNT	WNT6	FZD7_LRP5	WNT agonist	WNT antagonist	WNT activation receptor	WNT inhibition receptor	KEGG: hsa04310; PMID: 23209147	Secreted Signaling	WNT6 - (FZD7+LRP5)
WNT6_FZD8_LRP5	WNT6_FZD8_LRP5	WNT	WNT6	FZD8_LRP5	WNT agonist	WNT antagonist	WNT activation receptor	WNT inhibition receptor	KEGG: hsa04310; PMID: 23209147	Secreted Signaling	WNT6 - (FZD8+LRP5)
WNT6_FZD9_LRP5	WNT6_FZD9_LRP5	WNT	WNT6	FZD9_LRP5	WNT agonist	WNT antagonist	WNT activation receptor	WNT inhibition receptor	KEGG: hsa04310; PMID: 23209147	Secreted Signaling	WNT6 - (FZD9+LRP5)
WNT7A_FZD1_LRP5	WNT7A_FZD1_LRP5	WNT	WNT7A	FZD1_LRP5	WNT agonist	WNT antagonist	WNT activation receptor	WNT inhibition receptor	KEGG: hsa04310; PMID: 23209147	Secreted Signaling	WNT7A - (FZD1+LRP5)
WNT7A_FZD10_LRP5	WNT7A_FZD10_LRP5	WNT	WNT7A	FZD10_LRP5	WNT agonist	WNT antagonist	WNT activation receptor	WNT inhibition receptor	KEGG: hsa04310; PMID: 23209147	Secreted Signaling	WNT7A - (FZD10+LRP5)
WNT7A_FZD2_LRP5	WNT7A_FZD2_LRP5	WNT	WNT7A	FZD2_LRP5	WNT agonist	WNT antagonist	WNT activation receptor	WNT inhibition receptor	KEGG: hsa04310; PMID: 23209147	Secreted Signaling	WNT7A - (FZD2+LRP5)
WNT7A_FZD3_LRP5	WNT7A_FZD3_LRP5	WNT	WNT7A	FZD3_LRP5	WNT agonist	WNT antagonist	WNT activation receptor	WNT inhibition receptor	KEGG: hsa04310; PMID: 23209147	Secreted Signaling	WNT7A - (FZD3+LRP5)
WNT7A_FZD4_LRP5	WNT7A_FZD4_LRP5	WNT	WNT7A	FZD4_LRP5	WNT agonist	WNT antagonist	WNT activation receptor	WNT inhibition receptor	KEGG: hsa04310; PMID: 23209147	Secreted Signaling	WNT7A - (FZD4+LRP5)
WNT7A_FZD5_LRP5	WNT7A_FZD5_LRP5	WNT	WNT7A	FZD5_LRP5	WNT agonist	WNT antagonist	WNT activation receptor	WNT inhibition receptor	KEGG: hsa04310; PMID: 23209147	Secreted Signaling	WNT7A - (FZD5+LRP5)
WNT7A_FZD6_LRP5	WNT7A_FZD6_LRP5	WNT	WNT7A	FZD6_LRP5	WNT agonist	WNT antagonist	WNT activation receptor	WNT inhibition receptor	KEGG: hsa04310; PMID: 23209147	Secreted Signaling	WNT7A - (FZD6+LRP5)
WNT7A_FZD7_LRP5	WNT7A_FZD7_LRP5	WNT	WNT7A	FZD7_LRP5	WNT agonist	WNT antagonist	WNT activation receptor	WNT inhibition receptor	KEGG: hsa04310; PMID: 23209147	Secreted Signaling	WNT7A - (FZD7+LRP5)
WNT7A_FZD8_LRP5	WNT7A_FZD8_LRP5	WNT	WNT7A	FZD8_LRP5	WNT agonist	WNT antagonist	WNT activation receptor	WNT inhibition receptor	KEGG: hsa04310; PMID: 23209147	Secreted Signaling	WNT7A - (FZD8+LRP5)
WNT7A_FZD9_LRP5	WNT7A_FZD9_LRP5	WNT	WNT7A	FZD9_LRP5	WNT agonist	WNT antagonist	WNT activation receptor	WNT inhibition receptor	KEGG: hsa04310; PMID: 23209147	Secreted Signaling	WNT7A - (FZD9+LRP5)
WNT7B_FZD1_LRP5	WNT7B_FZD1_LRP5	WNT	WNT7B	FZD1_LRP5	WNT agonist	WNT antagonist	WNT activation receptor	WNT inhibition receptor	KEGG: hsa04310; PMID: 23209147	Secreted Signaling	WNT7B - (FZD1+LRP5)
WNT7B_FZD10_LRP5	WNT7B_FZD10_LRP5	WNT	WNT7B	FZD10_LRP5	WNT agonist	WNT antagonist	WNT activation receptor	WNT inhibition receptor	KEGG: hsa04310; PMID: 23209147	Secreted Signaling	WNT7B - (FZD10+LRP5)
WNT7B_FZD2_LRP5	WNT7B_FZD2_LRP5	WNT	WNT7B	FZD2_LRP5	WNT agonist	WNT antagonist	WNT activation receptor	WNT inhibition receptor	KEGG: hsa04310; PMID: 23209147	Secreted Signaling	WNT7B - (FZD2+LRP5)
WNT7B_FZD3_LRP5	WNT7B_FZD3_LRP5	WNT	WNT7B	FZD3_LRP5	WNT agonist	WNT antagonist	WNT activation receptor	WNT inhibition receptor	KEGG: hsa04310; PMID: 23209147	Secreted Signaling	WNT7B - (FZD3+LRP5)
WNT7B_FZD4_LRP5	WNT7B_FZD4_LRP5	WNT	WNT7B	FZD4_LRP5	WNT agonist	WNT antagonist	WNT activation receptor	WNT inhibition receptor	KEGG: hsa04310; PMID: 23209147	Secreted Signaling	WNT7B - (FZD4+LRP5)
WNT7B_FZD5_LRP5	WNT7B_FZD5_LRP5	WNT	WNT7B	FZD5_LRP5	WNT agonist	WNT antagonist	WNT activation receptor	WNT inhibition receptor	KEGG: hsa04310; PMID: 23209147	Secreted Signaling	WNT7B - (FZD5+LRP5)
WNT7B_FZD6_LRP5	WNT7B_FZD6_LRP5	WNT	WNT7B	FZD6_LRP5	WNT agonist	WNT antagonist	WNT activation receptor	WNT inhibition receptor	KEGG: hsa04310; PMID: 23209147	Secreted Signaling	WNT7B - (FZD6+LRP5)
WNT7B_FZD7_LRP5	WNT7B_FZD7_LRP5	WNT	WNT7B	FZD7_LRP5	WNT agonist	WNT antagonist	WNT activation receptor	WNT inhibition receptor	KEGG: hsa04310; PMID: 23209147	Secreted Signaling	WNT7B - (FZD7+LRP5)
WNT7B_FZD8_LRP5	WNT7B_FZD8_LRP5	WNT	WNT7B	FZD8_LRP5	WNT agonist	WNT antagonist	WNT activation receptor	WNT inhibition receptor	KEGG: hsa04310; PMID: 23209147	Secreted Signaling	WNT7B - (FZD8+LRP5)
WNT7B_FZD9_LRP5	WNT7B_FZD9_LRP5	WNT	WNT7B	FZD9_LRP5	WNT agonist	WNT antagonist	WNT activation receptor	WNT inhibition receptor	KEGG: hsa04310; PMID: 23209147	Secreted Signaling	WNT7B - (FZD9+LRP5)
WNT8A_FZD1_LRP5	WNT8A_FZD1_LRP5	WNT	WNT8A	FZD1_LRP5	WNT agonist	WNT antagonist	WNT activation receptor	WNT inhibition receptor	KEGG: hsa04310; PMID: 23209147	Secreted Signaling	WNT8A - (FZD1+LRP5)
WNT8A_FZD10_LRP5	WNT8A_FZD10_LRP5	WNT	WNT8A	FZD10_LRP5	WNT agonist	WNT antagonist	WNT activation receptor	WNT inhibition receptor	KEGG: hsa04310; PMID: 23209147	Secreted Signaling	WNT8A - (FZD10+LRP5)
WNT8A_FZD2_LRP5	WNT8A_FZD2_LRP5	WNT	WNT8A	FZD2_LRP5	WNT agonist	WNT antagonist	WNT activation receptor	WNT inhibition receptor	KEGG: hsa04310; PMID: 23209147	Secreted Signaling	WNT8A - (FZD2+LRP5)
WNT8A_FZD3_LRP5	WNT8A_FZD3_LRP5	WNT	WNT8A	FZD3_LRP5	WNT agonist	WNT antagonist	WNT activation receptor	WNT inhibition receptor	KEGG: hsa04310; PMID: 23209147	Secreted Signaling	WNT8A - (FZD3+LRP5)
WNT8A_FZD4_LRP5	WNT8A_FZD4_LRP5	WNT	WNT8A	FZD4_LRP5	WNT agonist	WNT antagonist	WNT activation receptor	WNT inhibition receptor	KEGG: hsa04310; PMID: 23209147	Secreted Signaling	WNT8A - (FZD4+LRP5)
WNT8A_FZD5_LRP5	WNT8A_FZD5_LRP5	WNT	WNT8A	FZD5_LRP5	WNT agonist	WNT antagonist	WNT activation receptor	WNT inhibition receptor	KEGG: hsa04310; PMID: 23209147	Secreted Signaling	WNT8A - (FZD5+LRP5)
WNT8A_FZD6_LRP5	WNT8A_FZD6_LRP5	WNT	WNT8A	FZD6_LRP5	WNT agonist	WNT antagonist	WNT activation receptor	WNT inhibition receptor	KEGG: hsa04310; PMID: 23209147	Secreted Signaling	WNT8A - (FZD6+LRP5)
WNT8A_FZD7_LRP5	WNT8A_FZD7_LRP5	WNT	WNT8A	FZD7_LRP5	WNT agonist	WNT antagonist	WNT activation receptor	WNT inhibition receptor	KEGG: hsa04310; PMID: 23209147	Secreted Signaling	WNT8A - (FZD7+LRP5)
WNT8A_FZD8_LRP5	WNT8A_FZD8_LRP5	WNT	WNT8A	FZD8_LRP5	WNT agonist	WNT antagonist	WNT activation receptor	WNT inhibition receptor	KEGG: hsa04310; PMID: 23209147	Secreted Signaling	WNT8A - (FZD8+LRP5)
WNT8A_FZD9_LRP5	WNT8A_FZD9_LRP5	WNT	WNT8A	FZD9_LRP5	WNT agonist	WNT antagonist	WNT activation receptor	WNT inhibition receptor	KEGG: hsa04310; PMID: 23209147	Secreted Signaling	WNT8A - (FZD9+LRP5)
WNT8B_FZD1_LRP5	WNT8B_FZD1_LRP5	WNT	WNT8B	FZD1_LRP5	WNT agonist	WNT antagonist	WNT activation receptor	WNT inhibition receptor	KEGG: hsa04310; PMID: 23209147	Secreted Signaling	WNT8B - (FZD1+LRP5)
WNT8B_FZD10_LRP5	WNT8B_FZD10_LRP5	WNT	WNT8B	FZD10_LRP5	WNT agonist	WNT antagonist	WNT activation receptor	WNT inhibition receptor	KEGG: hsa04310; PMID: 23209147	Secreted Signaling	WNT8B - (FZD10+LRP5)
WNT8B_FZD2_LRP5	WNT8B_FZD2_LRP5	WNT	WNT8B	FZD2_LRP5	WNT agonist	WNT antagonist	WNT activation receptor	WNT inhibition receptor	KEGG: hsa04310; PMID: 23209147	Secreted Signaling	WNT8B - (FZD2+LRP5)
WNT8B_FZD3_LRP5	WNT8B_FZD3_LRP5	WNT	WNT8B	FZD3_LRP5	WNT agonist	WNT antagonist	WNT activation receptor	WNT inhibition receptor	KEGG: hsa04310; PMID: 23209147	Secreted Signaling	WNT8B - (FZD3+LRP5)
WNT8B_FZD4_LRP5	WNT8B_FZD4_LRP5	WNT	WNT8B	FZD4_LRP5	WNT agonist	WNT antagonist	WNT activation receptor	WNT inhibition receptor	KEGG: hsa04310; PMID: 23209147	Secreted Signaling	WNT8B - (FZD4+LRP5)
WNT8B_FZD5_LRP5	WNT8B_FZD5_LRP5	WNT	WNT8B	FZD5_LRP5	WNT agonist	WNT antagonist	WNT activation receptor	WNT inhibition receptor	KEGG: hsa04310; PMID: 23209147	Secreted Signaling	WNT8B - (FZD5+LRP5)
WNT8B_FZD6_LRP5	WNT8B_FZD6_LRP5	WNT	WNT8B	FZD6_LRP5	WNT agonist	WNT antagonist	WNT activation receptor	WNT inhibition receptor	KEGG: hsa04310; PMID: 23209147	Secreted Signaling	WNT8B - (FZD6+LRP5)
WNT8B_FZD7_LRP5	WNT8B_FZD7_LRP5	WNT	WNT8B	FZD7_LRP5	WNT agonist	WNT antagonist	WNT activation receptor	WNT inhibition receptor	KEGG: hsa04310; PMID: 23209147	Secreted Signaling	WNT8B - (FZD7+LRP5)
WNT8B_FZD8_LRP5	WNT8B_FZD8_LRP5	WNT	WNT8B	FZD8_LRP5	WNT agonist	WNT antagonist	WNT activation receptor	WNT inhibition receptor	KEGG: hsa04310; PMID: 23209147	Secreted Signaling	WNT8B - (FZD8+LRP5)
WNT8B_FZD9_LRP5	WNT8B_FZD9_LRP5	WNT	WNT8B	FZD9_LRP5	WNT agonist	WNT antagonist	WNT activation receptor	WNT inhibition receptor	KEGG: hsa04310; PMID: 23209147	Secreted Signaling	WNT8B - (FZD9+LRP5)
WNT9A_FZD1_LRP5	WNT9A_FZD1_LRP5	WNT	WNT9A	FZD1_LRP5	WNT agonist	WNT antagonist	WNT activation receptor	WNT inhibition receptor	KEGG: hsa04310; PMID: 23209147	Secreted Signaling	WNT9A - (FZD1+LRP5)
WNT9A_FZD10_LRP5	WNT9A_FZD10_LRP5	WNT	WNT9A	FZD10_LRP5	WNT agonist	WNT antagonist	WNT activation receptor	WNT inhibition receptor	KEGG: hsa04310; PMID: 23209147	Secreted Signaling	WNT9A - (FZD10+LRP5)
WNT9A_FZD2_LRP5	WNT9A_FZD2_LRP5	WNT	WNT9A	FZD2_LRP5	WNT agonist	WNT antagonist	WNT activation receptor	WNT inhibition receptor	KEGG: hsa04310; PMID: 23209147	Secreted Signaling	WNT9A - (FZD2+LRP5)
WNT9A_FZD3_LRP5	WNT9A_FZD3_LRP5	WNT	WNT9A	FZD3_LRP5	WNT agonist	WNT antagonist	WNT activation receptor	WNT inhibition receptor	KEGG: hsa04310; PMID: 23209147	Secreted Signaling	WNT9A - (FZD3+LRP5)
WNT9A_FZD4_LRP5	WNT9A_FZD4_LRP5	WNT	WNT9A	FZD4_LRP5	WNT agonist	WNT antagonist	WNT activation receptor	WNT inhibition receptor	KEGG: hsa04310; PMID: 23209147	Secreted Signaling	WNT9A - (FZD4+LRP5)
WNT9A_FZD5_LRP5	WNT9A_FZD5_LRP5	WNT	WNT9A	FZD5_LRP5	WNT agonist	WNT antagonist	WNT activation receptor	WNT inhibition receptor	KEGG: hsa04310; PMID: 23209147	Secreted Signaling	WNT9A - (FZD5+LRP5)
WNT9A_FZD6_LRP5	WNT9A_FZD6_LRP5	WNT	WNT9A	FZD6_LRP5	WNT agonist	WNT antagonist	WNT activation receptor	WNT inhibition receptor	KEGG: hsa04310; PMID: 23209147	Secreted Signaling	WNT9A - (FZD6+LRP5)
WNT9A_FZD7_LRP5	WNT9A_FZD7_LRP5	WNT	WNT9A	FZD7_LRP5	WNT agonist	WNT antagonist	WNT activation receptor	WNT inhibition receptor	KEGG: hsa04310; PMID: 23209147	Secreted Signaling	WNT9A - (FZD7+LRP5)
WNT9A_FZD8_LRP5	WNT9A_FZD8_LRP5	WNT	WNT9A	FZD8_LRP5	WNT agonist	WNT antagonist	WNT activation receptor	WNT inhibition receptor	KEGG: hsa04310; PMID: 23209147	Secreted Signaling	WNT9A - (FZD8+LRP5)
WNT9A_FZD9_LRP5	WNT9A_FZD9_LRP5	WNT	WNT9A	FZD9_LRP5	WNT agonist	WNT antagonist	WNT activation receptor	WNT inhibition receptor	KEGG: hsa04310; PMID: 23209147	Secreted Signaling	WNT9A - (FZD9+LRP5)
WNT9B_FZD1_LRP5	WNT9B_FZD1_LRP5	WNT	WNT9B	FZD1_LRP5	WNT agonist	WNT antagonist	WNT activation receptor	WNT inhibition receptor	KEGG: hsa04310; PMID: 23209147	Secreted Signaling	WNT9B - (FZD1+LRP5)
WNT9B_FZD10_LRP5	WNT9B_FZD10_LRP5	WNT	WNT9B	FZD10_LRP5	WNT agonist	WNT antagonist	WNT activation receptor	WNT inhibition receptor	KEGG: hsa04310; PMID: 23209147	Secreted Signaling	WNT9B - (FZD10+LRP5)
WNT9B_FZD2_LRP5	WNT9B_FZD2_LRP5	WNT	WNT9B	FZD2_LRP5	WNT agonist	WNT antagonist	WNT activation receptor	WNT inhibition receptor	KEGG: hsa04310; PMID: 23209147	Secreted Signaling	WNT9B - (FZD2+LRP5)
WNT9B_FZD3_LRP5	WNT9B_FZD3_LRP5	WNT	WNT9B	FZD3_LRP5	WNT agonist	WNT antagonist	WNT activation receptor	WNT inhibition receptor	KEGG: hsa04310; PMID: 23209147	Secreted Signaling	WNT9B - (FZD3+LRP5)
WNT9B_FZD4_LRP5	WNT9B_FZD4_LRP5	WNT	WNT9B	FZD4_LRP5	WNT agonist	WNT antagonist	WNT activation receptor	WNT inhibition receptor	KEGG: hsa04310; PMID: 23209147	Secreted Signaling	WNT9B - (FZD4+LRP5)
WNT9B_FZD5_LRP5	WNT9B_FZD5_LRP5	WNT	WNT9B	FZD5_LRP5	WNT agonist	WNT antagonist	WNT activation receptor	WNT inhibition receptor	KEGG: hsa04310; PMID: 23209147	Secreted Signaling	WNT9B - (FZD5+LRP5)
WNT9B_FZD6_LRP5	WNT9B_FZD6_LRP5	WNT	WNT9B	FZD6_LRP5	WNT agonist	WNT antagonist	WNT activation receptor	WNT inhibition receptor	KEGG: hsa04310; PMID: 23209147	Secreted Signaling	WNT9B - (FZD6+LRP5)
WNT9B_FZD7_LRP5	WNT9B_FZD7_LRP5	WNT	WNT9B	FZD7_LRP5	WNT agonist	WNT antagonist	WNT activation receptor	WNT inhibition receptor	KEGG: hsa04310; PMID: 23209147	Secreted Signaling	WNT9B - (FZD7+LRP5)
WNT9B_FZD8_LRP5	WNT9B_FZD8_LRP5	WNT	WNT9B	FZD8_LRP5	WNT agonist	WNT antagonist	WNT activation receptor	WNT inhibition receptor	KEGG: hsa04310; PMID: 23209147	Secreted Signaling	WNT9B - (FZD8+LRP5)
WNT9B_FZD9_LRP5	WNT9B_FZD9_LRP5	WNT	WNT9B	FZD9_LRP5	WNT agonist	WNT antagonist	WNT activation receptor	WNT inhibition receptor	KEGG: hsa04310; PMID: 23209147	Secreted Signaling	WNT9B - (FZD9+LRP5)
WNT1_FZD1_LRP6	WNT1_FZD1_LRP6	WNT	WNT1	FZD1_LRP6	WNT agonist	WNT antagonist	WNT activation receptor	WNT inhibition receptor	KEGG: hsa04310; PMID: 23209147	Secreted Signaling	WNT1 - (FZD1+LRP6)
WNT1_FZD10_LRP6	WNT1_FZD10_LRP6	WNT	WNT1	FZD10_LRP6	WNT agonist	WNT antagonist	WNT activation receptor	WNT inhibition receptor	KEGG: hsa04310; PMID: 23209147	Secreted Signaling	WNT1 - (FZD10+LRP6)
WNT1_FZD2_LRP6	WNT1_FZD2_LRP6	WNT	WNT1	FZD2_LRP6	WNT agonist	WNT antagonist	WNT activation receptor	WNT inhibition receptor	KEGG: hsa04310; PMID: 23209147	Secreted Signaling	WNT1 - (FZD2+LRP6)
WNT1_FZD3_LRP6	WNT1_FZD3_LRP6	WNT	WNT1	FZD3_LRP6	WNT agonist	WNT antagonist	WNT activation receptor	WNT inhibition receptor	KEGG: hsa04310; PMID: 23209147	Secreted Signaling	WNT1 - (FZD3+LRP6)
WNT1_FZD4_LRP6	WNT1_FZD4_LRP6	WNT	WNT1	FZD4_LRP6	WNT agonist	WNT antagonist	WNT activation receptor	WNT inhibition receptor	KEGG: hsa04310; PMID: 23209147	Secreted Signaling	WNT1 - (FZD4+LRP6)
WNT1_FZD5_LRP6	WNT1_FZD5_LRP6	WNT	WNT1	FZD5_LRP6	WNT agonist	WNT antagonist	WNT activation receptor	WNT inhibition receptor	KEGG: hsa04310; PMID: 23209147	Secreted Signaling	WNT1 - (FZD5+LRP6)
WNT1_FZD6_LRP6	WNT1_FZD6_LRP6	WNT	WNT1	FZD6_LRP6	WNT agonist	WNT antagonist	WNT activation receptor	WNT inhibition receptor	KEGG: hsa04310; PMID: 23209147	Secreted Signaling	WNT1 - (FZD6+LRP6)
WNT1_FZD7_LRP6	WNT1_FZD7_LRP6	WNT	WNT1	FZD7_LRP6	WNT agonist	WNT antagonist	WNT activation receptor	WNT inhibition receptor	KEGG: hsa04310; PMID: 23209147	Secreted Signaling	WNT1 - (FZD7+LRP6)
WNT1_FZD8_LRP6	WNT1_FZD8_LRP6	WNT	WNT1	FZD8_LRP6	WNT agonist	WNT antagonist	WNT activation receptor	WNT inhibition receptor	KEGG: hsa04310; PMID: 23209147	Secreted Signaling	WNT1 - (FZD8+LRP6)
WNT1_FZD9_LRP6	WNT1_FZD9_LRP6	WNT	WNT1	FZD9_LRP6	WNT agonist	WNT antagonist	WNT activation receptor	WNT inhibition receptor	KEGG: hsa04310; PMID: 23209147	Secreted Signaling	WNT1 - (FZD9+LRP6)
WNT10A_FZD1_LRP6	WNT10A_FZD1_LRP6	WNT	WNT10A	FZD1_LRP6	WNT agonist	WNT antagonist	WNT activation receptor	WNT inhibition receptor	KEGG: hsa04310; PMID: 23209147	Secreted Signaling	WNT10A - (FZD1+LRP6)
WNT10A_FZD10_LRP6	WNT10A_FZD10_LRP6	WNT	WNT10A	FZD10_LRP6	WNT agonist	WNT antagonist	WNT activation receptor	WNT inhibition receptor	KEGG: hsa04310; PMID: 23209147	Secreted Signaling	WNT10A - (FZD10+LRP6)
WNT10A_FZD2_LRP6	WNT10A_FZD2_LRP6	WNT	WNT10A	FZD2_LRP6	WNT agonist	WNT antagonist	WNT activation receptor	WNT inhibition receptor	KEGG: hsa04310; PMID: 23209147	Secreted Signaling	WNT10A - (FZD2+LRP6)
WNT10A_FZD3_LRP6	WNT10A_FZD3_LRP6	WNT	WNT10A	FZD3_LRP6	WNT agonist	WNT antagonist	WNT activation receptor	WNT inhibition receptor	KEGG: hsa04310; PMID: 23209147	Secreted Signaling	WNT10A - (FZD3+LRP6)
WNT10A_FZD4_LRP6	WNT10A_FZD4_LRP6	WNT	WNT10A	FZD4_LRP6	WNT agonist	WNT antagonist	WNT activation receptor	WNT inhibition receptor	KEGG: hsa04310; PMID: 23209147	Secreted Signaling	WNT10A - (FZD4+LRP6)
WNT10A_FZD5_LRP6	WNT10A_FZD5_LRP6	WNT	WNT10A	FZD5_LRP6	WNT agonist	WNT antagonist	WNT activation receptor	WNT inhibition receptor	KEGG: hsa04310; PMID: 23209147	Secreted Signaling	WNT10A - (FZD5+LRP6)
WNT10A_FZD6_LRP6	WNT10A_FZD6_LRP6	WNT	WNT10A	FZD6_LRP6	WNT agonist	WNT antagonist	WNT activation receptor	WNT inhibition receptor	KEGG: hsa04310; PMID: 23209147	Secreted Signaling	WNT10A - (FZD6+LRP6)
WNT10A_FZD7_LRP6	WNT10A_FZD7_LRP6	WNT	WNT10A	FZD7_LRP6	WNT agonist	WNT antagonist	WNT activation receptor	WNT inhibition receptor	KEGG: hsa04310; PMID: 23209147	Secreted Signaling	WNT10A - (FZD7+LRP6)
WNT10A_FZD8_LRP6	WNT10A_FZD8_LRP6	WNT	WNT10A	FZD8_LRP6	WNT agonist	WNT antagonist	WNT activation receptor	WNT inhibition receptor	KEGG: hsa04310; PMID: 23209147	Secreted Signaling	WNT10A - (FZD8+LRP6)
WNT10A_FZD9_LRP6	WNT10A_FZD9_LRP6	WNT	WNT10A	FZD9_LRP6	WNT agonist	WNT antagonist	WNT activation receptor	WNT inhibition receptor	KEGG: hsa04310; PMID: 23209147	Secreted Signaling	WNT10A - (FZD9+LRP6)
WNT10B_FZD1_LRP6	WNT10B_FZD1_LRP6	WNT	WNT10B	FZD1_LRP6	WNT agonist	WNT antagonist	WNT activation receptor	WNT inhibition receptor	KEGG: hsa04310; PMID: 23209147	Secreted Signaling	WNT10B - (FZD1+LRP6)
WNT10B_FZD10_LRP6	WNT10B_FZD10_LRP6	WNT	WNT10B	FZD10_LRP6	WNT agonist	WNT antagonist	WNT activation receptor	WNT inhibition receptor	KEGG: hsa04310; PMID: 23209147	Secreted Signaling	WNT10B - (FZD10+LRP6)
WNT10B_FZD2_LRP6	WNT10B_FZD2_LRP6	WNT	WNT10B	FZD2_LRP6	WNT agonist	WNT antagonist	WNT activation receptor	WNT inhibition receptor	KEGG: hsa04310; PMID: 23209147	Secreted Signaling	WNT10B - (FZD2+LRP6)
WNT10B_FZD3_LRP6	WNT10B_FZD3_LRP6	WNT	WNT10B	FZD3_LRP6	WNT agonist	WNT antagonist	WNT activation receptor	WNT inhibition receptor	KEGG: hsa04310; PMID: 23209147	Secreted Signaling	WNT10B - (FZD3+LRP6)
WNT10B_FZD4_LRP6	WNT10B_FZD4_LRP6	WNT	WNT10B	FZD4_LRP6	WNT agonist	WNT antagonist	WNT activation receptor	WNT inhibition receptor	KEGG: hsa04310; PMID: 23209147	Secreted Signaling	WNT10B - (FZD4+LRP6)
WNT10B_FZD5_LRP6	WNT10B_FZD5_LRP6	WNT	WNT10B	FZD5_LRP6	WNT agonist	WNT antagonist	WNT activation receptor	WNT inhibition receptor	KEGG: hsa04310; PMID: 23209147	Secreted Signaling	WNT10B - (FZD5+LRP6)
WNT10B_FZD6_LRP6	WNT10B_FZD6_LRP6	WNT	WNT10B	FZD6_LRP6	WNT agonist	WNT antagonist	WNT activation receptor	WNT inhibition receptor	KEGG: hsa04310; PMID: 23209147	Secreted Signaling	WNT10B - (FZD6+LRP6)
WNT10B_FZD7_LRP6	WNT10B_FZD7_LRP6	WNT	WNT10B	FZD7_LRP6	WNT agonist	WNT antagonist	WNT activation receptor	WNT inhibition receptor	KEGG: hsa04310; PMID: 23209147	Secreted Signaling	WNT10B - (FZD7+LRP6)
WNT10B_FZD8_LRP6	WNT10B_FZD8_LRP6	WNT	WNT10B	FZD8_LRP6	WNT agonist	WNT antagonist	WNT activation receptor	WNT inhibition receptor	KEGG: hsa04310; PMID: 23209147	Secreted Signaling	WNT10B - (FZD8+LRP6)
WNT10B_FZD9_LRP6	WNT10B_FZD9_LRP6	WNT	WNT10B	FZD9_LRP6	WNT agonist	WNT antagonist	WNT activation receptor	WNT inhibition receptor	KEGG: hsa04310; PMID: 23209147	Secreted Signaling	WNT10B - (FZD9+LRP6)
WNT16_FZD1_LRP6	WNT16_FZD1_LRP6	WNT	WNT16	FZD1_LRP6	WNT agonist	WNT antagonist	WNT activation receptor	WNT inhibition receptor	KEGG: hsa04310; PMID: 23209147	Secreted Signaling	WNT16 - (FZD1+LRP6)
WNT16_FZD10_LRP6	WNT16_FZD10_LRP6	WNT	WNT16	FZD10_LRP6	WNT agonist	WNT antagonist	WNT activation receptor	WNT inhibition receptor	KEGG: hsa04310; PMID: 23209147	Secreted Signaling	WNT16 - (FZD10+LRP6)
WNT16_FZD2_LRP6	WNT16_FZD2_LRP6	WNT	WNT16	FZD2_LRP6	WNT agonist	WNT antagonist	WNT activation receptor	WNT inhibition receptor	KEGG: hsa04310; PMID: 23209147	Secreted Signaling	WNT16 - (FZD2+LRP6)
WNT16_FZD3_LRP6	WNT16_FZD3_LRP6	WNT	WNT16	FZD3_LRP6	WNT agonist	WNT antagonist	WNT activation receptor	WNT inhibition receptor	KEGG: hsa04310; PMID: 23209147	Secreted Signaling	WNT16 - (FZD3+LRP6)
WNT16_FZD4_LRP6	WNT16_FZD4_LRP6	WNT	WNT16	FZD4_LRP6	WNT agonist	WNT antagonist	WNT activation receptor	WNT inhibition receptor	KEGG: hsa04310; PMID: 23209147	Secreted Signaling	WNT16 - (FZD4+LRP6)
WNT16_FZD5_LRP6	WNT16_FZD5_LRP6	WNT	WNT16	FZD5_LRP6	WNT agonist	WNT antagonist	WNT activation receptor	WNT inhibition receptor	KEGG: hsa04310; PMID: 23209147	Secreted Signaling	WNT16 - (FZD5+LRP6)
WNT16_FZD6_LRP6	WNT16_FZD6_LRP6	WNT	WNT16	FZD6_LRP6	WNT agonist	WNT antagonist	WNT activation receptor	WNT inhibition receptor	KEGG: hsa04310; PMID: 23209147	Secreted Signaling	WNT16 - (FZD6+LRP6)
WNT16_FZD7_LRP6	WNT16_FZD7_LRP6	WNT	WNT16	FZD7_LRP6	WNT agonist	WNT antagonist	WNT activation receptor	WNT inhibition receptor	KEGG: hsa04310; PMID: 23209147	Secreted Signaling	WNT16 - (FZD7+LRP6)
WNT16_FZD8_LRP6	WNT16_FZD8_LRP6	WNT	WNT16	FZD8_LRP6	WNT agonist	WNT antagonist	WNT activation receptor	WNT inhibition receptor	KEGG: hsa04310; PMID: 23209147	Secreted Signaling	WNT16 - (FZD8+LRP6)
WNT16_FZD9_LRP6	WNT16_FZD9_LRP6	WNT	WNT16	FZD9_LRP6	WNT agonist	WNT antagonist	WNT activation receptor	WNT inhibition receptor	KEGG: hsa04310; PMID: 23209147	Secreted Signaling	WNT16 - (FZD9+LRP6)
WNT2_FZD1_LRP6	WNT2_FZD1_LRP6	WNT	WNT2	FZD1_LRP6	WNT agonist	WNT antagonist	WNT activation receptor	WNT inhibition receptor	KEGG: hsa04310; PMID: 23209147	Secreted Signaling	WNT2 - (FZD1+LRP6)
WNT2_FZD10_LRP6	WNT2_FZD10_LRP6	WNT	WNT2	FZD10_LRP6	WNT agonist	WNT antagonist	WNT activation receptor	WNT inhibition receptor	KEGG: hsa04310; PMID: 23209147	Secreted Signaling	WNT2 - (FZD10+LRP6)
WNT2_FZD2_LRP6	WNT2_FZD2_LRP6	WNT	WNT2	FZD2_LRP6	WNT agonist	WNT antagonist	WNT activation receptor	WNT inhibition receptor	KEGG: hsa04310; PMID: 23209147	Secreted Signaling	WNT2 - (FZD2+LRP6)
WNT2_FZD3_LRP6	WNT2_FZD3_LRP6	WNT	WNT2	FZD3_LRP6	WNT agonist	WNT antagonist	WNT activation receptor	WNT inhibition receptor	KEGG: hsa04310; PMID: 23209147	Secreted Signaling	WNT2 - (FZD3+LRP6)
WNT2_FZD4_LRP6	WNT2_FZD4_LRP6	WNT	WNT2	FZD4_LRP6	WNT agonist	WNT antagonist	WNT activation receptor	WNT inhibition receptor	KEGG: hsa04310; PMID: 23209147	Secreted Signaling	WNT2 - (FZD4+LRP6)
WNT2_FZD5_LRP6	WNT2_FZD5_LRP6	WNT	WNT2	FZD5_LRP6	WNT agonist	WNT antagonist	WNT activation receptor	WNT inhibition receptor	KEGG: hsa04310; PMID: 23209147	Secreted Signaling	WNT2 - (FZD5+LRP6)
WNT2_FZD6_LRP6	WNT2_FZD6_LRP6	WNT	WNT2	FZD6_LRP6	WNT agonist	WNT antagonist	WNT activation receptor	WNT inhibition receptor	KEGG: hsa04310; PMID: 23209147	Secreted Signaling	WNT2 - (FZD6+LRP6)
WNT2_FZD7_LRP6	WNT2_FZD7_LRP6	WNT	WNT2	FZD7_LRP6	WNT agonist	WNT antagonist	WNT activation receptor	WNT inhibition receptor	KEGG: hsa04310; PMID: 23209147	Secreted Signaling	WNT2 - (FZD7+LRP6)
WNT2_FZD8_LRP6	WNT2_FZD8_LRP6	WNT	WNT2	FZD8_LRP6	WNT agonist	WNT antagonist	WNT activation receptor	WNT inhibition receptor	KEGG: hsa04310; PMID: 23209147	Secreted Signaling	WNT2 - (FZD8+LRP6)
WNT2_FZD9_LRP6	WNT2_FZD9_LRP6	WNT	WNT2	FZD9_LRP6	WNT agonist	WNT antagonist	WNT activation receptor	WNT inhibition receptor	KEGG: hsa04310; PMID: 23209147	Secreted Signaling	WNT2 - (FZD9+LRP6)
WNT2B_FZD1_LRP6	WNT2B_FZD1_LRP6	WNT	WNT2B	FZD1_LRP6	WNT agonist	WNT antagonist	WNT activation receptor	WNT inhibition receptor	KEGG: hsa04310; PMID: 23209147	Secreted Signaling	WNT2B - (FZD1+LRP6)
WNT2B_FZD10_LRP6	WNT2B_FZD10_LRP6	WNT	WNT2B	FZD10_LRP6	WNT agonist	WNT antagonist	WNT activation receptor	WNT inhibition receptor	KEGG: hsa04310; PMID: 23209147	Secreted Signaling	WNT2B - (FZD10+LRP6)
WNT2B_FZD2_LRP6	WNT2B_FZD2_LRP6	WNT	WNT2B	FZD2_LRP6	WNT agonist	WNT antagonist	WNT activation receptor	WNT inhibition receptor	KEGG: hsa04310; PMID: 23209147	Secreted Signaling	WNT2B - (FZD2+LRP6)
WNT2B_FZD3_LRP6	WNT2B_FZD3_LRP6	WNT	WNT2B	FZD3_LRP6	WNT agonist	WNT antagonist	WNT activation receptor	WNT inhibition receptor	KEGG: hsa04310; PMID: 23209147	Secreted Signaling	WNT2B - (FZD3+LRP6)
WNT2B_FZD4_LRP6	WNT2B_FZD4_LRP6	WNT	WNT2B	FZD4_LRP6	WNT agonist	WNT antagonist	WNT activation receptor	WNT inhibition receptor	KEGG: hsa04310; PMID: 23209147	Secreted Signaling	WNT2B - (FZD4+LRP6)
WNT2B_FZD5_LRP6	WNT2B_FZD5_LRP6	WNT	WNT2B	FZD5_LRP6	WNT agonist	WNT antagonist	WNT activation receptor	WNT inhibition receptor	KEGG: hsa04310; PMID: 23209147	Secreted Signaling	WNT2B - (FZD5+LRP6)
WNT2B_FZD6_LRP6	WNT2B_FZD6_LRP6	WNT	WNT2B	FZD6_LRP6	WNT agonist	WNT antagonist	WNT activation receptor	WNT inhibition receptor	KEGG: hsa04310; PMID: 23209147	Secreted Signaling	WNT2B - (FZD6+LRP6)
WNT2B_FZD7_LRP6	WNT2B_FZD7_LRP6	WNT	WNT2B	FZD7_LRP6	WNT agonist	WNT antagonist	WNT activation receptor	WNT inhibition receptor	KEGG: hsa04310; PMID: 23209147	Secreted Signaling	WNT2B - (FZD7+LRP6)
WNT2B_FZD8_LRP6	WNT2B_FZD8_LRP6	WNT	WNT2B	FZD8_LRP6	WNT agonist	WNT antagonist	WNT activation receptor	WNT inhibition receptor	KEGG: hsa04310; PMID: 23209147	Secreted Signaling	WNT2B - (FZD8+LRP6)
WNT2B_FZD9_LRP6	WNT2B_FZD9_LRP6	WNT	WNT2B	FZD9_LRP6	WNT agonist	WNT antagonist	WNT activation receptor	WNT inhibition receptor	KEGG: hsa04310; PMID: 23209147	Secreted Signaling	WNT2B - (FZD9+LRP6)
WNT3_FZD1_LRP6	WNT3_FZD1_LRP6	WNT	WNT3	FZD1_LRP6	WNT agonist	WNT antagonist	WNT activation receptor	WNT inhibition receptor	KEGG: hsa04310; PMID: 23209147	Secreted Signaling	WNT3 - (FZD1+LRP6)
WNT3_FZD10_LRP6	WNT3_FZD10_LRP6	WNT	WNT3	FZD10_LRP6	WNT agonist	WNT antagonist	WNT activation receptor	WNT inhibition receptor	KEGG: hsa04310; PMID: 23209147	Secreted Signaling	WNT3 - (FZD10+LRP6)
WNT3_FZD2_LRP6	WNT3_FZD2_LRP6	WNT	WNT3	FZD2_LRP6	WNT agonist	WNT antagonist	WNT activation receptor	WNT inhibition receptor	KEGG: hsa04310; PMID: 23209147	Secreted Signaling	WNT3 - (FZD2+LRP6)
WNT3_FZD3_LRP6	WNT3_FZD3_LRP6	WNT	WNT3	FZD3_LRP6	WNT agonist	WNT antagonist	WNT activation receptor	WNT inhibition receptor	KEGG: hsa04310; PMID: 23209147	Secreted Signaling	WNT3 - (FZD3+LRP6)
WNT3_FZD4_LRP6	WNT3_FZD4_LRP6	WNT	WNT3	FZD4_LRP6	WNT agonist	WNT antagonist	WNT activation receptor	WNT inhibition receptor	KEGG: hsa04310; PMID: 23209147	Secreted Signaling	WNT3 - (FZD4+LRP6)
WNT3_FZD5_LRP6	WNT3_FZD5_LRP6	WNT	WNT3	FZD5_LRP6	WNT agonist	WNT antagonist	WNT activation receptor	WNT inhibition receptor	KEGG: hsa04310; PMID: 23209147	Secreted Signaling	WNT3 - (FZD5+LRP6)
WNT3_FZD6_LRP6	WNT3_FZD6_LRP6	WNT	WNT3	FZD6_LRP6	WNT agonist	WNT antagonist	WNT activation receptor	WNT inhibition receptor	KEGG: hsa04310; PMID: 23209147	Secreted Signaling	WNT3 - (FZD6+LRP6)
WNT3_FZD7_LRP6	WNT3_FZD7_LRP6	WNT	WNT3	FZD7_LRP6	WNT agonist	WNT antagonist	WNT activation receptor	WNT inhibition receptor	KEGG: hsa04310; PMID: 23209147	Secreted Signaling	WNT3 - (FZD7+LRP6)
WNT3_FZD8_LRP6	WNT3_FZD8_LRP6	WNT	WNT3	FZD8_LRP6	WNT agonist	WNT antagonist	WNT activation receptor	WNT inhibition receptor	KEGG: hsa04310; PMID: 23209147	Secreted Signaling	WNT3 - (FZD8+LRP6)
WNT3_FZD9_LRP6	WNT3_FZD9_LRP6	WNT	WNT3	FZD9_LRP6	WNT agonist	WNT antagonist	WNT activation receptor	WNT inhibition receptor	KEGG: hsa04310; PMID: 23209147	Secreted Signaling	WNT3 - (FZD9+LRP6)
WNT3A_FZD1_LRP6	WNT3A_FZD1_LRP6	WNT	WNT3A	FZD1_LRP6	WNT agonist	WNT antagonist	WNT activation receptor	WNT inhibition receptor	KEGG: hsa04310; PMID: 23209147	Secreted Signaling	WNT3A - (FZD1+LRP6)
WNT3A_FZD10_LRP6	WNT3A_FZD10_LRP6	WNT	WNT3A	FZD10_LRP6	WNT agonist	WNT antagonist	WNT activation receptor	WNT inhibition receptor	KEGG: hsa04310; PMID: 23209147	Secreted Signaling	WNT3A - (FZD10+LRP6)
WNT3A_FZD2_LRP6	WNT3A_FZD2_LRP6	WNT	WNT3A	FZD2_LRP6	WNT agonist	WNT antagonist	WNT activation receptor	WNT inhibition receptor	KEGG: hsa04310; PMID: 23209147	Secreted Signaling	WNT3A - (FZD2+LRP6)
WNT3A_FZD3_LRP6	WNT3A_FZD3_LRP6	WNT	WNT3A	FZD3_LRP6	WNT agonist	WNT antagonist	WNT activation receptor	WNT inhibition receptor	KEGG: hsa04310; PMID: 23209147	Secreted Signaling	WNT3A - (FZD3+LRP6)
WNT3A_FZD4_LRP6	WNT3A_FZD4_LRP6	WNT	WNT3A	FZD4_LRP6	WNT agonist	WNT antagonist	WNT activation receptor	WNT inhibition receptor	KEGG: hsa04310; PMID: 23209147	Secreted Signaling	WNT3A - (FZD4+LRP6)
WNT3A_FZD5_LRP6	WNT3A_FZD5_LRP6	WNT	WNT3A	FZD5_LRP6	WNT agonist	WNT antagonist	WNT activation receptor	WNT inhibition receptor	KEGG: hsa04310; PMID: 23209147	Secreted Signaling	WNT3A - (FZD5+LRP6)
WNT3A_FZD6_LRP6	WNT3A_FZD6_LRP6	WNT	WNT3A	FZD6_LRP6	WNT agonist	WNT antagonist	WNT activation receptor	WNT inhibition receptor	KEGG: hsa04310; PMID: 23209147	Secreted Signaling	WNT3A - (FZD6+LRP6)
WNT3A_FZD7_LRP6	WNT3A_FZD7_LRP6	WNT	WNT3A	FZD7_LRP6	WNT agonist	WNT antagonist	WNT activation receptor	WNT inhibition receptor	KEGG: hsa04310; PMID: 23209147	Secreted Signaling	WNT3A - (FZD7+LRP6)
WNT3A_FZD8_LRP6	WNT3A_FZD8_LRP6	WNT	WNT3A	FZD8_LRP6	WNT agonist	WNT antagonist	WNT activation receptor	WNT inhibition receptor	KEGG: hsa04310; PMID: 23209147	Secreted Signaling	WNT3A - (FZD8+LRP6)
WNT3A_FZD9_LRP6	WNT3A_FZD9_LRP6	WNT	WNT3A	FZD9_LRP6	WNT agonist	WNT antagonist	WNT activation receptor	WNT inhibition receptor	KEGG: hsa04310; PMID: 23209147	Secreted Signaling	WNT3A - (FZD9+LRP6)
WNT4_FZD1_LRP6	WNT4_FZD1_LRP6	WNT	WNT4	FZD1_LRP6	WNT agonist	WNT antagonist	WNT activation receptor	WNT inhibition receptor	KEGG: hsa04310; PMID: 23209147	Secreted Signaling	WNT4 - (FZD1+LRP6)
WNT4_FZD10_LRP6	WNT4_FZD10_LRP6	WNT	WNT4	FZD10_LRP6	WNT agonist	WNT antagonist	WNT activation receptor	WNT inhibition receptor	KEGG: hsa04310; PMID: 23209147	Secreted Signaling	WNT4 - (FZD10+LRP6)
WNT4_FZD2_LRP6	WNT4_FZD2_LRP6	WNT	WNT4	FZD2_LRP6	WNT agonist	WNT antagonist	WNT activation receptor	WNT inhibition receptor	KEGG: hsa04310; PMID: 23209147	Secreted Signaling	WNT4 - (FZD2+LRP6)
WNT4_FZD3_LRP6	WNT4_FZD3_LRP6	WNT	WNT4	FZD3_LRP6	WNT agonist	WNT antagonist	WNT activation receptor	WNT inhibition receptor	KEGG: hsa04310; PMID: 23209147	Secreted Signaling	WNT4 - (FZD3+LRP6)
WNT4_FZD4_LRP6	WNT4_FZD4_LRP6	WNT	WNT4	FZD4_LRP6	WNT agonist	WNT antagonist	WNT activation receptor	WNT inhibition receptor	KEGG: hsa04310; PMID: 23209147	Secreted Signaling	WNT4 - (FZD4+LRP6)
WNT4_FZD5_LRP6	WNT4_FZD5_LRP6	WNT	WNT4	FZD5_LRP6	WNT agonist	WNT antagonist	WNT activation receptor	WNT inhibition receptor	KEGG: hsa04310; PMID: 23209147	Secreted Signaling	WNT4 - (FZD5+LRP6)
WNT4_FZD6_LRP6	WNT4_FZD6_LRP6	WNT	WNT4	FZD6_LRP6	WNT agonist	WNT antagonist	WNT activation receptor	WNT inhibition receptor	KEGG: hsa04310; PMID: 23209147	Secreted Signaling	WNT4 - (FZD6+LRP6)
WNT4_FZD7_LRP6	WNT4_FZD7_LRP6	WNT	WNT4	FZD7_LRP6	WNT agonist	WNT antagonist	WNT activation receptor	WNT inhibition receptor	KEGG: hsa04310; PMID: 23209147	Secreted Signaling	WNT4 - (FZD7+LRP6)
WNT4_FZD8_LRP6	WNT4_FZD8_LRP6	WNT	WNT4	FZD8_LRP6	WNT agonist	WNT antagonist	WNT activation receptor	WNT inhibition receptor	KEGG: hsa04310; PMID: 23209147	Secreted Signaling	WNT4 - (FZD8+LRP6)
WNT4_FZD9_LRP6	WNT4_FZD9_LRP6	WNT	WNT4	FZD9_LRP6	WNT agonist	WNT antagonist	WNT activation receptor	WNT inhibition receptor	KEGG: hsa04310; PMID: 23209147	Secreted Signaling	WNT4 - (FZD9+LRP6)
WNT6_FZD1_LRP6	WNT6_FZD1_LRP6	WNT	WNT6	FZD1_LRP6	WNT agonist	WNT antagonist	WNT activation receptor	WNT inhibition receptor	KEGG: hsa04310; PMID: 23209147	Secreted Signaling	WNT6 - (FZD1+LRP6)
WNT6_FZD10_LRP6	WNT6_FZD10_LRP6	WNT	WNT6	FZD10_LRP6	WNT agonist	WNT antagonist	WNT activation receptor	WNT inhibition receptor	KEGG: hsa04310; PMID: 23209147	Secreted Signaling	WNT6 - (FZD10+LRP6)
WNT6_FZD2_LRP6	WNT6_FZD2_LRP6	WNT	WNT6	FZD2_LRP6	WNT agonist	WNT antagonist	WNT activation receptor	WNT inhibition receptor	KEGG: hsa04310; PMID: 23209147	Secreted Signaling	WNT6 - (FZD2+LRP6)
WNT6_FZD3_LRP6	WNT6_FZD3_LRP6	WNT	WNT6	FZD3_LRP6	WNT agonist	WNT antagonist	WNT activation receptor	WNT inhibition receptor	KEGG: hsa04310; PMID: 23209147	Secreted Signaling	WNT6 - (FZD3+LRP6)
WNT6_FZD4_LRP6	WNT6_FZD4_LRP6	WNT	WNT6	FZD4_LRP6	WNT agonist	WNT antagonist	WNT activation receptor	WNT inhibition receptor	KEGG: hsa04310; PMID: 23209147	Secreted Signaling	WNT6 - (FZD4+LRP6)
WNT6_FZD5_LRP6	WNT6_FZD5_LRP6	WNT	WNT6	FZD5_LRP6	WNT agonist	WNT antagonist	WNT activation receptor	WNT inhibition receptor	KEGG: hsa04310; PMID: 23209147	Secreted Signaling	WNT6 - (FZD5+LRP6)
WNT6_FZD6_LRP6	WNT6_FZD6_LRP6	WNT	WNT6	FZD6_LRP6	WNT agonist	WNT antagonist	WNT activation receptor	WNT inhibition receptor	KEGG: hsa04310; PMID: 23209147	Secreted Signaling	WNT6 - (FZD6+LRP6)
WNT6_FZD7_LRP6	WNT6_FZD7_LRP6	WNT	WNT6	FZD7_LRP6	WNT agonist	WNT antagonist	WNT activation receptor	WNT inhibition receptor	KEGG: hsa04310; PMID: 23209147	Secreted Signaling	WNT6 - (FZD7+LRP6)
WNT6_FZD8_LRP6	WNT6_FZD8_LRP6	WNT	WNT6	FZD8_LRP6	WNT agonist	WNT antagonist	WNT activation receptor	WNT inhibition receptor	KEGG: hsa04310; PMID: 23209147	Secreted Signaling	WNT6 - (FZD8+LRP6)
WNT6_FZD9_LRP6	WNT6_FZD9_LRP6	WNT	WNT6	FZD9_LRP6	WNT agonist	WNT antagonist	WNT activation receptor	WNT inhibition receptor	KEGG: hsa04310; PMID: 23209147	Secreted Signaling	WNT6 - (FZD9+LRP6)
WNT7A_FZD1_LRP6	WNT7A_FZD1_LRP6	WNT	WNT7A	FZD1_LRP6	WNT agonist	WNT antagonist	WNT activation receptor	WNT inhibition receptor	KEGG: hsa04310; PMID: 23209147	Secreted Signaling	WNT7A - (FZD1+LRP6)
WNT7A_FZD10_LRP6	WNT7A_FZD10_LRP6	WNT	WNT7A	FZD10_LRP6	WNT agonist	WNT antagonist	WNT activation receptor	WNT inhibition receptor	KEGG: hsa04310; PMID: 23209147	Secreted Signaling	WNT7A - (FZD10+LRP6)
WNT7A_FZD2_LRP6	WNT7A_FZD2_LRP6	WNT	WNT7A	FZD2_LRP6	WNT agonist	WNT antagonist	WNT activation receptor	WNT inhibition receptor	KEGG: hsa04310; PMID: 23209147	Secreted Signaling	WNT7A - (FZD2+LRP6)
WNT7A_FZD3_LRP6	WNT7A_FZD3_LRP6	WNT	WNT7A	FZD3_LRP6	WNT agonist	WNT antagonist	WNT activation receptor	WNT inhibition receptor	KEGG: hsa04310; PMID: 23209147	Secreted Signaling	WNT7A - (FZD3+LRP6)
WNT7A_FZD4_LRP6	WNT7A_FZD4_LRP6	WNT	WNT7A	FZD4_LRP6	WNT agonist	WNT antagonist	WNT activation receptor	WNT inhibition receptor	KEGG: hsa04310; PMID: 23209147	Secreted Signaling	WNT7A - (FZD4+LRP6)
WNT7A_FZD5_LRP6	WNT7A_FZD5_LRP6	WNT	WNT7A	FZD5_LRP6	WNT agonist	WNT antagonist	WNT activation receptor	WNT inhibition receptor	KEGG: hsa04310; PMID: 23209147	Secreted Signaling	WNT7A - (FZD5+LRP6)
WNT7A_FZD6_LRP6	WNT7A_FZD6_LRP6	WNT	WNT7A	FZD6_LRP6	WNT agonist	WNT antagonist	WNT activation receptor	WNT inhibition receptor	KEGG: hsa04310; PMID: 23209147	Secreted Signaling	WNT7A - (FZD6+LRP6)
WNT7A_FZD7_LRP6	WNT7A_FZD7_LRP6	WNT	WNT7A	FZD7_LRP6	WNT agonist	WNT antagonist	WNT activation receptor	WNT inhibition receptor	KEGG: hsa04310; PMID: 23209147	Secreted Signaling	WNT7A - (FZD7+LRP6)
WNT7A_FZD8_LRP6	WNT7A_FZD8_LRP6	WNT	WNT7A	FZD8_LRP6	WNT agonist	WNT antagonist	WNT activation receptor	WNT inhibition receptor	KEGG: hsa04310; PMID: 23209147	Secreted Signaling	WNT7A - (FZD8+LRP6)
WNT7A_FZD9_LRP6	WNT7A_FZD9_LRP6	WNT	WNT7A	FZD9_LRP6	WNT agonist	WNT antagonist	WNT activation receptor	WNT inhibition receptor	KEGG: hsa04310; PMID: 23209147	Secreted Signaling	WNT7A - (FZD9+LRP6)
WNT7B_FZD1_LRP6	WNT7B_FZD1_LRP6	WNT	WNT7B	FZD1_LRP6	WNT agonist	WNT antagonist	WNT activation receptor	WNT inhibition receptor	KEGG: hsa04310; PMID: 23209147	Secreted Signaling	WNT7B - (FZD1+LRP6)
WNT7B_FZD10_LRP6	WNT7B_FZD10_LRP6	WNT	WNT7B	FZD10_LRP6	WNT agonist	WNT antagonist	WNT activation receptor	WNT inhibition receptor	KEGG: hsa04310; PMID: 23209147	Secreted Signaling	WNT7B - (FZD10+LRP6)
WNT7B_FZD2_LRP6	WNT7B_FZD2_LRP6	WNT	WNT7B	FZD2_LRP6	WNT agonist	WNT antagonist	WNT activation receptor	WNT inhibition receptor	KEGG: hsa04310; PMID: 23209147	Secreted Signaling	WNT7B - (FZD2+LRP6)
WNT7B_FZD3_LRP6	WNT7B_FZD3_LRP6	WNT	WNT7B	FZD3_LRP6	WNT agonist	WNT antagonist	WNT activation receptor	WNT inhibition receptor	KEGG: hsa04310; PMID: 23209147	Secreted Signaling	WNT7B - (FZD3+LRP6)
WNT7B_FZD4_LRP6	WNT7B_FZD4_LRP6	WNT	WNT7B	FZD4_LRP6	WNT agonist	WNT antagonist	WNT activation receptor	WNT inhibition receptor	KEGG: hsa04310; PMID: 23209147	Secreted Signaling	WNT7B - (FZD4+LRP6)
WNT7B_FZD5_LRP6	WNT7B_FZD5_LRP6	WNT	WNT7B	FZD5_LRP6	WNT agonist	WNT antagonist	WNT activation receptor	WNT inhibition receptor	KEGG: hsa04310; PMID: 23209147	Secreted Signaling	WNT7B - (FZD5+LRP6)
WNT7B_FZD6_LRP6	WNT7B_FZD6_LRP6	WNT	WNT7B	FZD6_LRP6	WNT agonist	WNT antagonist	WNT activation receptor	WNT inhibition receptor	KEGG: hsa04310; PMID: 23209147	Secreted Signaling	WNT7B - (FZD6+LRP6)
WNT7B_FZD7_LRP6	WNT7B_FZD7_LRP6	WNT	WNT7B	FZD7_LRP6	WNT agonist	WNT antagonist	WNT activation receptor	WNT inhibition receptor	KEGG: hsa04310; PMID: 23209147	Secreted Signaling	WNT7B - (FZD7+LRP6)
WNT7B_FZD8_LRP6	WNT7B_FZD8_LRP6	WNT	WNT7B	FZD8_LRP6	WNT agonist	WNT antagonist	WNT activation receptor	WNT inhibition receptor	KEGG: hsa04310; PMID: 23209147	Secreted Signaling	WNT7B - (FZD8+LRP6)
WNT7B_FZD9_LRP6	WNT7B_FZD9_LRP6	WNT	WNT7B	FZD9_LRP6	WNT agonist	WNT antagonist	WNT activation receptor	WNT inhibition receptor	KEGG: hsa04310; PMID: 23209147	Secreted Signaling	WNT7B - (FZD9+LRP6)
WNT8A_FZD1_LRP6	WNT8A_FZD1_LRP6	WNT	WNT8A	FZD1_LRP6	WNT agonist	WNT antagonist	WNT activation receptor	WNT inhibition receptor	KEGG: hsa04310; PMID: 23209147	Secreted Signaling	WNT8A - (FZD1+LRP6)
WNT8A_FZD10_LRP6	WNT8A_FZD10_LRP6	WNT	WNT8A	FZD10_LRP6	WNT agonist	WNT antagonist	WNT activation receptor	WNT inhibition receptor	KEGG: hsa04310; PMID: 23209147	Secreted Signaling	WNT8A - (FZD10+LRP6)
WNT8A_FZD2_LRP6	WNT8A_FZD2_LRP6	WNT	WNT8A	FZD2_LRP6	WNT agonist	WNT antagonist	WNT activation receptor	WNT inhibition receptor	KEGG: hsa04310; PMID: 23209147	Secreted Signaling	WNT8A - (FZD2+LRP6)
WNT8A_FZD3_LRP6	WNT8A_FZD3_LRP6	WNT	WNT8A	FZD3_LRP6	WNT agonist	WNT antagonist	WNT activation receptor	WNT inhibition receptor	KEGG: hsa04310; PMID: 23209147	Secreted Signaling	WNT8A - (FZD3+LRP6)
WNT8A_FZD4_LRP6	WNT8A_FZD4_LRP6	WNT	WNT8A	FZD4_LRP6	WNT agonist	WNT antagonist	WNT activation receptor	WNT inhibition receptor	KEGG: hsa04310; PMID: 23209147	Secreted Signaling	WNT8A - (FZD4+LRP6)
WNT8A_FZD5_LRP6	WNT8A_FZD5_LRP6	WNT	WNT8A	FZD5_LRP6	WNT agonist	WNT antagonist	WNT activation receptor	WNT inhibition receptor	KEGG: hsa04310; PMID: 23209147	Secreted Signaling	WNT8A - (FZD5+LRP6)
WNT8A_FZD6_LRP6	WNT8A_FZD6_LRP6	WNT	WNT8A	FZD6_LRP6	WNT agonist	WNT antagonist	WNT activation receptor	WNT inhibition receptor	KEGG: hsa04310; PMID: 23209147	Secreted Signaling	WNT8A - (FZD6+LRP6)
WNT8A_FZD7_LRP6	WNT8A_FZD7_LRP6	WNT	WNT8A	FZD7_LRP6	WNT agonist	WNT antagonist	WNT activation receptor	WNT inhibition receptor	KEGG: hsa04310; PMID: 23209147	Secreted Signaling	WNT8A - (FZD7+LRP6)
WNT8A_FZD8_LRP6	WNT8A_FZD8_LRP6	WNT	WNT8A	FZD8_LRP6	WNT agonist	WNT antagonist	WNT activation receptor	WNT inhibition receptor	KEGG: hsa04310; PMID: 23209147	Secreted Signaling	WNT8A - (FZD8+LRP6)
WNT8A_FZD9_LRP6	WNT8A_FZD9_LRP6	WNT	WNT8A	FZD9_LRP6	WNT agonist	WNT antagonist	WNT activation receptor	WNT inhibition receptor	KEGG: hsa04310; PMID: 23209147	Secreted Signaling	WNT8A - (FZD9+LRP6)
WNT8B_FZD1_LRP6	WNT8B_FZD1_LRP6	WNT	WNT8B	FZD1_LRP6	WNT agonist	WNT antagonist	WNT activation receptor	WNT inhibition receptor	KEGG: hsa04310; PMID: 23209147	Secreted Signaling	WNT8B - (FZD1+LRP6)
WNT8B_FZD10_LRP6	WNT8B_FZD10_LRP6	WNT	WNT8B	FZD10_LRP6	WNT agonist	WNT antagonist	WNT activation receptor	WNT inhibition receptor	KEGG: hsa04310; PMID: 23209147	Secreted Signaling	WNT8B - (FZD10+LRP6)
WNT8B_FZD2_LRP6	WNT8B_FZD2_LRP6	WNT	WNT8B	FZD2_LRP6	WNT agonist	WNT antagonist	WNT activation receptor	WNT inhibition receptor	KEGG: hsa04310; PMID: 23209147	Secreted Signaling	WNT8B - (FZD2+LRP6)
WNT8B_FZD3_LRP6	WNT8B_FZD3_LRP6	WNT	WNT8B	FZD3_LRP6	WNT agonist	WNT antagonist	WNT activation receptor	WNT inhibition receptor	KEGG: hsa04310; PMID: 23209147	Secreted Signaling	WNT8B - (FZD3+LRP6)
WNT8B_FZD4_LRP6	WNT8B_FZD4_LRP6	WNT	WNT8B	FZD4_LRP6	WNT agonist	WNT antagonist	WNT activation receptor	WNT inhibition receptor	KEGG: hsa04310; PMID: 23209147	Secreted Signaling	WNT8B - (FZD4+LRP6)
WNT8B_FZD5_LRP6	WNT8B_FZD5_LRP6	WNT	WNT8B	FZD5_LRP6	WNT agonist	WNT antagonist	WNT activation receptor	WNT inhibition receptor	KEGG: hsa04310; PMID: 23209147	Secreted Signaling	WNT8B - (FZD5+LRP6)
WNT8B_FZD6_LRP6	WNT8B_FZD6_LRP6	WNT	WNT8B	FZD6_LRP6	WNT agonist	WNT antagonist	WNT activation receptor	WNT inhibition receptor	KEGG: hsa04310; PMID: 23209147	Secreted Signaling	WNT8B - (FZD6+LRP6)
WNT8B_FZD7_LRP6	WNT8B_FZD7_LRP6	WNT	WNT8B	FZD7_LRP6	WNT agonist	WNT antagonist	WNT activation receptor	WNT inhibition receptor	KEGG: hsa04310; PMID: 23209147	Secreted Signaling	WNT8B - (FZD7+LRP6)
WNT8B_FZD8_LRP6	WNT8B_FZD8_LRP6	WNT	WNT8B	FZD8_LRP6	WNT agonist	WNT antagonist	WNT activation receptor	WNT inhibition receptor	KEGG: hsa04310; PMID: 23209147	Secreted Signaling	WNT8B - (FZD8+LRP6)
WNT8B_FZD9_LRP6	WNT8B_FZD9_LRP6	WNT	WNT8B	FZD9_LRP6	WNT agonist	WNT antagonist	WNT activation receptor	WNT inhibition receptor	KEGG: hsa04310; PMID: 23209147	Secreted Signaling	WNT8B - (FZD9+LRP6)
WNT9A_FZD1_LRP6	WNT9A_FZD1_LRP6	WNT	WNT9A	FZD1_LRP6	WNT agonist	WNT antagonist	WNT activation receptor	WNT inhibition receptor	KEGG: hsa04310; PMID: 23209147	Secreted Signaling	WNT9A - (FZD1+LRP6)
WNT9A_FZD10_LRP6	WNT9A_FZD10_LRP6	WNT	WNT9A	FZD10_LRP6	WNT agonist	WNT antagonist	WNT activation receptor	WNT inhibition receptor	KEGG: hsa04310; PMID: 23209147	Secreted Signaling	WNT9A - (FZD10+LRP6)
WNT9A_FZD2_LRP6	WNT9A_FZD2_LRP6	WNT	WNT9A	FZD2_LRP6	WNT agonist	WNT antagonist	WNT activation receptor	WNT inhibition receptor	KEGG: hsa04310; PMID: 23209147	Secreted Signaling	WNT9A - (FZD2+LRP6)
WNT9A_FZD3_LRP6	WNT9A_FZD3_LRP6	WNT	WNT9A	FZD3_LRP6	WNT agonist	WNT antagonist	WNT activation receptor	WNT inhibition receptor	KEGG: hsa04310; PMID: 23209147	Secreted Signaling	WNT9A - (FZD3+LRP6)
WNT9A_FZD4_LRP6	WNT9A_FZD4_LRP6	WNT	WNT9A	FZD4_LRP6	WNT agonist	WNT antagonist	WNT activation receptor	WNT inhibition receptor	KEGG: hsa04310; PMID: 23209147	Secreted Signaling	WNT9A - (FZD4+LRP6)
WNT9A_FZD5_LRP6	WNT9A_FZD5_LRP6	WNT	WNT9A	FZD5_LRP6	WNT agonist	WNT antagonist	WNT activation receptor	WNT inhibition receptor	KEGG: hsa04310; PMID: 23209147	Secreted Signaling	WNT9A - (FZD5+LRP6)
WNT9A_FZD6_LRP6	WNT9A_FZD6_LRP6	WNT	WNT9A	FZD6_LRP6	WNT agonist	WNT antagonist	WNT activation receptor	WNT inhibition receptor	KEGG: hsa04310; PMID: 23209147	Secreted Signaling	WNT9A - (FZD6+LRP6)
WNT9A_FZD7_LRP6	WNT9A_FZD7_LRP6	WNT	WNT9A	FZD7_LRP6	WNT agonist	WNT antagonist	WNT activation receptor	WNT inhibition receptor	KEGG: hsa04310; PMID: 23209147	Secreted Signaling	WNT9A - (FZD7+LRP6)
WNT9A_FZD8_LRP6	WNT9A_FZD8_LRP6	WNT	WNT9A	FZD8_LRP6	WNT agonist	WNT antagonist	WNT activation receptor	WNT inhibition receptor	KEGG: hsa04310; PMID: 23209147	Secreted Signaling	WNT9A - (FZD8+LRP6)
WNT9A_FZD9_LRP6	WNT9A_FZD9_LRP6	WNT	WNT9A	FZD9_LRP6	WNT agonist	WNT antagonist	WNT activation receptor	WNT inhibition receptor	KEGG: hsa04310; PMID: 23209147	Secreted Signaling	WNT9A - (FZD9+LRP6)
WNT9B_FZD1_LRP6	WNT9B_FZD1_LRP6	WNT	WNT9B	FZD1_LRP6	WNT agonist	WNT antagonist	WNT activation receptor	WNT inhibition receptor	KEGG: hsa04310; PMID: 23209147	Secreted Signaling	WNT9B - (FZD1+LRP6)
WNT9B_FZD10_LRP6	WNT9B_FZD10_LRP6	WNT	WNT9B	FZD10_LRP6	WNT agonist	WNT antagonist	WNT activation receptor	WNT inhibition receptor	KEGG: hsa04310; PMID: 23209147	Secreted Signaling	WNT9B - (FZD10+LRP6)
WNT9B_FZD2_LRP6	WNT9B_FZD2_LRP6	WNT	WNT9B	FZD2_LRP6	WNT agonist	WNT antagonist	WNT activation receptor	WNT inhibition receptor	KEGG: hsa04310; PMID: 23209147	Secreted Signaling	WNT9B - (FZD2+LRP6)
WNT9B_FZD3_LRP6	WNT9B_FZD3_LRP6	WNT	WNT9B	FZD3_LRP6	WNT agonist	WNT antagonist	WNT activation receptor	WNT inhibition receptor	KEGG: hsa04310; PMID: 23209147	Secreted Signaling	WNT9B - (FZD3+LRP6)
WNT9B_FZD4_LRP6	WNT9B_FZD4_LRP6	WNT	WNT9B	FZD4_LRP6	WNT agonist	WNT antagonist	WNT activation receptor	WNT inhibition receptor	KEGG: hsa04310; PMID: 23209147	Secreted Signaling	WNT9B - (FZD4+LRP6)
WNT9B_FZD5_LRP6	WNT9B_FZD5_LRP6	WNT	WNT9B	FZD5_LRP6	WNT agonist	WNT antagonist	WNT activation receptor	WNT inhibition receptor	KEGG: hsa04310; PMID: 23209147	Secreted Signaling	WNT9B - (FZD5+LRP6)
WNT9B_FZD6_LRP6	WNT9B_FZD6_LRP6	WNT	WNT9B	FZD6_LRP6	WNT agonist	WNT antagonist	WNT activation receptor	WNT inhibition receptor	KEGG: hsa04310; PMID: 23209147	Secreted Signaling	WNT9B - (FZD6+LRP6)
WNT9B_FZD7_LRP6	WNT9B_FZD7_LRP6	WNT	WNT9B	FZD7_LRP6	WNT agonist	WNT antagonist	WNT activation receptor	WNT inhibition receptor	KEGG: hsa04310; PMID: 23209147	Secreted Signaling	WNT9B - (FZD7+LRP6)
WNT9B_FZD8_LRP6	WNT9B_FZD8_LRP6	WNT	WNT9B	FZD8_LRP6	WNT agonist	WNT antagonist	WNT activation receptor	WNT inhibition receptor	KEGG: hsa04310; PMID: 23209147	Secreted Signaling	WNT9B - (FZD8+LRP6)
WNT9B_FZD9_LRP6	WNT9B_FZD9_LRP6	WNT	WNT9B	FZD9_LRP6	WNT agonist	WNT antagonist	WNT activation receptor	WNT inhibition receptor	KEGG: hsa04310; PMID: 23209147	Secreted Signaling	WNT9B - (FZD9+LRP6)
WNT5A_FZD1	WNT5A_FZD1	ncWNT	WNT5A	FZD1	NA	NA	ncWNT activation receptor	NA	KEGG: hsa04310	Secreted Signaling	WNT5A - FZD1
WNT5A_FZD10	WNT5A_FZD10	ncWNT	WNT5A	FZD10	NA	NA	ncWNT activation receptor	NA	KEGG: hsa04310	Secreted Signaling	WNT5A - FZD10
WNT5A_FZD2	WNT5A_FZD2	ncWNT	WNT5A	FZD2	NA	NA	ncWNT activation receptor	NA	KEGG: hsa04310	Secreted Signaling	WNT5A - FZD2
WNT5A_FZD3	WNT5A_FZD3	ncWNT	WNT5A	FZD3	NA	NA	ncWNT activation receptor	NA	KEGG: hsa04310	Secreted Signaling	WNT5A - FZD3
WNT5A_FZD4	WNT5A_FZD4	ncWNT	WNT5A	FZD4	NA	NA	ncWNT activation receptor	NA	KEGG: hsa04310	Secreted Signaling	WNT5A - FZD4
WNT5A_FZD5	WNT5A_FZD5	ncWNT	WNT5A	FZD5	NA	NA	ncWNT activation receptor	NA	KEGG: hsa04310	Secreted Signaling	WNT5A - FZD5
WNT5A_FZD6	WNT5A_FZD6	ncWNT	WNT5A	FZD6	NA	NA	ncWNT activation receptor	NA	KEGG: hsa04310	Secreted Signaling	WNT5A - FZD6
WNT5A_FZD7	WNT5A_FZD7	ncWNT	WNT5A	FZD7	NA	NA	ncWNT activation receptor	NA	KEGG: hsa04310	Secreted Signaling	WNT5A - FZD7
WNT5A_FZD8	WNT5A_FZD8	ncWNT	WNT5A	FZD8	NA	NA	ncWNT activation receptor	NA	KEGG: hsa04310	Secreted Signaling	WNT5A - FZD8
WNT5A_FZD9	WNT5A_FZD9	ncWNT	WNT5A	FZD9	NA	NA	ncWNT activation receptor	NA	KEGG: hsa04310	Secreted Signaling	WNT5A - FZD9
WNT5A_MCAM	WNT5A_MCAM	ncWNT	WNT5A	MCAM	NA	NA	NA	NA	PMID: 24335906	Secreted Signaling	WNT5A - MCAM
WNT5B_FZD1	WNT5B_FZD1	ncWNT	WNT5B	FZD1	NA	NA	ncWNT activation receptor	NA	KEGG: hsa04310	Secreted Signaling	WNT5B - FZD1
WNT5B_FZD10	WNT5B_FZD10	ncWNT	WNT5B	FZD10	NA	NA	ncWNT activation receptor	NA	KEGG: hsa04310	Secreted Signaling	WNT5B - FZD10
WNT5B_FZD2	WNT5B_FZD2	ncWNT	WNT5B	FZD2	NA	NA	ncWNT activation receptor	NA	KEGG: hsa04310	Secreted Signaling	WNT5B - FZD2
WNT5B_FZD3	WNT5B_FZD3	ncWNT	WNT5B	FZD3	NA	NA	ncWNT activation receptor	NA	KEGG: hsa04310	Secreted Signaling	WNT5B - FZD3
WNT5B_FZD4	WNT5B_FZD4	ncWNT	WNT5B	FZD4	NA	NA	ncWNT activation receptor	NA	KEGG: hsa04310	Secreted Signaling	WNT5B - FZD4
WNT5B_FZD5	WNT5B_FZD5	ncWNT	WNT5B	FZD5	NA	NA	ncWNT activation receptor	NA	KEGG: hsa04310	Secreted Signaling	WNT5B - FZD5
WNT5B_FZD6	WNT5B_FZD6	ncWNT	WNT5B	FZD6	NA	NA	ncWNT activation receptor	NA	KEGG: hsa04310	Secreted Signaling	WNT5B - FZD6
WNT5B_FZD7	WNT5B_FZD7	ncWNT	WNT5B	FZD7	NA	NA	ncWNT activation receptor	NA	KEGG: hsa04310	Secreted Signaling	WNT5B - FZD7
WNT5B_FZD8	WNT5B_FZD8	ncWNT	WNT5B	FZD8	NA	NA	ncWNT activation receptor	NA	KEGG: hsa04310	Secreted Signaling	WNT5B - FZD8
WNT5B_FZD9	WNT5B_FZD9	ncWNT	WNT5B	FZD9	NA	NA	ncWNT activation receptor	NA	KEGG: hsa04310	Secreted Signaling	WNT5B - FZD9
WNT11_FZD1	WNT11_FZD1	ncWNT	WNT11	FZD1	NA	NA	ncWNT activation receptor	NA	KEGG: hsa04310	Secreted Signaling	WNT11 - FZD1
WNT11_FZD10	WNT11_FZD10	ncWNT	WNT11	FZD10	NA	NA	ncWNT activation receptor	NA	KEGG: hsa04310	Secreted Signaling	WNT11 - FZD10
WNT11_FZD2	WNT11_FZD2	ncWNT	WNT11	FZD2	NA	NA	ncWNT activation receptor	NA	KEGG: hsa04310	Secreted Signaling	WNT11 - FZD2
WNT11_FZD3	WNT11_FZD3	ncWNT	WNT11	FZD3	NA	NA	ncWNT activation receptor	NA	KEGG: hsa04310	Secreted Signaling	WNT11 - FZD3
WNT11_FZD4	WNT11_FZD4	ncWNT	WNT11	FZD4	NA	NA	ncWNT activation receptor	NA	KEGG: hsa04310	Secreted Signaling	WNT11 - FZD4
WNT11_FZD5	WNT11_FZD5	ncWNT	WNT11	FZD5	NA	NA	ncWNT activation receptor	NA	KEGG: hsa04310	Secreted Signaling	WNT11 - FZD5
WNT11_FZD6	WNT11_FZD6	ncWNT	WNT11	FZD6	NA	NA	ncWNT activation receptor	NA	KEGG: hsa04310	Secreted Signaling	WNT11 - FZD6
WNT11_FZD7	WNT11_FZD7	ncWNT	WNT11	FZD7	NA	NA	ncWNT activation receptor	NA	KEGG: hsa04310	Secreted Signaling	WNT11 - FZD7
WNT11_FZD8	WNT11_FZD8	ncWNT	WNT11	FZD8	NA	NA	ncWNT activation receptor	NA	KEGG: hsa04310	Secreted Signaling	WNT11 - FZD8
WNT11_FZD9	WNT11_FZD9	ncWNT	WNT11	FZD9	NA	NA	ncWNT activation receptor	NA	KEGG: hsa04310	Secreted Signaling	WNT11 - FZD9
EGF_EGFR	EGF_EGFR	EGF	EGF	EGFR	NA	NA	NA	NA	KEGG: hsa04012	Secreted Signaling	EGF - EGFR
EGF_EGFR_ERBB2	EGF_EGFR_ERBB2	EGF	EGF	EGFR_ERBB2	NA	NA	NA	NA	KEGG: hsa04012	Secreted Signaling	EGF - (EGFR+ERBB2)
TGFA_EGFR	TGFA_EGFR	EGF	TGFA	EGFR	NA	NA	NA	NA	KEGG: hsa04012	Secreted Signaling	TGFA - EGFR
TGFA_EGFR_ERBB2	TGFA_EGFR_ERBB2	EGF	TGFA	EGFR_ERBB2	NA	NA	NA	NA	KEGG: hsa04012	Secreted Signaling	TGFA - (EGFR+ERBB2)
AREG_EGFR	AREG_EGFR	EGF	AREG	EGFR	NA	NA	NA	NA	KEGG: hsa04012	Secreted Signaling	AREG - EGFR
AREG_EGFR_ERBB2	AREG_EGFR_ERBB2	EGF	AREG	EGFR_ERBB2	NA	NA	NA	NA	KEGG: hsa04012	Secreted Signaling	AREG - (EGFR+ERBB2)
BTC_EGFR	BTC_EGFR	EGF	BTC	EGFR	NA	NA	NA	NA	KEGG: hsa04012	Secreted Signaling	BTC - EGFR
BTC_EGFR_ERBB2	BTC_EGFR_ERBB2	EGF	BTC	EGFR_ERBB2	NA	NA	NA	NA	KEGG: hsa04012	Secreted Signaling	BTC - (EGFR+ERBB2)
BTC_ERBB4	BTC_ERBB4	EGF	BTC	ERBB4	NA	NA	NA	NA	KEGG: hsa04012	Secreted Signaling	BTC - ERBB4
BTC_ERBB2_ERBB4	BTC_ERBB2_ERBB4	EGF	BTC	ERBB2_ERBB4	NA	NA	NA	NA	KEGG: hsa04012	Secreted Signaling	BTC - (ERBB2+ERBB4)
HBEGF_EGFR	HBEGF_EGFR	EGF	HBEGF	EGFR	NA	NA	NA	NA	KEGG: hsa04012	Secreted Signaling	HBEGF - EGFR
HBEGF_EGFR_ERBB2	HBEGF_EGFR_ERBB2	EGF	HBEGF	EGFR_ERBB2	NA	NA	NA	NA	KEGG: hsa04012	Secreted Signaling	HBEGF - (EGFR+ERBB2)
HBEGF_ERBB4	HBEGF_ERBB4	EGF	HBEGF	ERBB4	NA	NA	NA	NA	KEGG: hsa04012	Secreted Signaling	HBEGF - ERBB4
HBEGF_ERBB2_ERBB4	HBEGF_ERBB2_ERBB4	EGF	HBEGF	ERBB2_ERBB4	NA	NA	NA	NA	KEGG: hsa04012	Secreted Signaling	HBEGF - (ERBB2+ERBB4)
EREG_EGFR	EREG_EGFR	EGF	EREG	EGFR	NA	NA	NA	NA	KEGG: hsa04012	Secreted Signaling	EREG - EGFR
EREG_EGFR_ERBB2	EREG_EGFR_ERBB2	EGF	EREG	EGFR_ERBB2	NA	NA	NA	NA	KEGG: hsa04012	Secreted Signaling	EREG - (EGFR+ERBB2)
EREG_ERBB4	EREG_ERBB4	EGF	EREG	ERBB4	NA	NA	NA	NA	KEGG: hsa04012	Secreted Signaling	EREG - ERBB4
EREG_ERBB2_ERBB4	EREG_ERBB2_ERBB4	EGF	EREG	ERBB2_ERBB4	NA	NA	NA	NA	KEGG: hsa04012	Secreted Signaling	EREG - (ERBB2+ERBB4)
NRG1_ERBB3	NRG1_ERBB3	NRG	NRG1	ERBB3	NA	NA	NA	NA	KEGG: hsa04012	Secreted Signaling	NRG1 - ERBB3
NRG1_ERBB2_ERBB3	NRG1_ERBB2_ERBB3	NRG	NRG1	ERBB2_ERBB3	NA	NA	NA	NA	KEGG: hsa04012	Secreted Signaling	NRG1 - (ERBB2+ERBB3)
NRG1_ERBB4	NRG1_ERBB4	NRG	NRG1	ERBB4	NA	NA	NA	NA	KEGG: hsa04012	Secreted Signaling	NRG1 - ERBB4
NRG1_ERBB2_ERBB4	NRG1_ERBB2_ERBB4	NRG	NRG1	ERBB2_ERBB4	NA	NA	NA	NA	KEGG: hsa04012	Secreted Signaling	NRG1 - (ERBB2+ERBB4)
NRG2_ERBB3	NRG2_ERBB3	NRG	NRG2	ERBB3	NA	NA	NA	NA	KEGG: hsa04012	Secreted Signaling	NRG2 - ERBB3
NRG2_ERBB2_ERBB3	NRG2_ERBB2_ERBB3	NRG	NRG2	ERBB2_ERBB3	NA	NA	NA	NA	KEGG: hsa04012	Secreted Signaling	NRG2 - (ERBB2+ERBB3)
NRG2_ERBB4	NRG2_ERBB4	NRG	NRG2	ERBB4	NA	NA	NA	NA	KEGG: hsa04012	Secreted Signaling	NRG2 - ERBB4
NRG2_ERBB2_ERBB4	NRG2_ERBB2_ERBB4	NRG	NRG2	ERBB2_ERBB4	NA	NA	NA	NA	KEGG: hsa04012	Secreted Signaling	NRG2 - (ERBB2+ERBB4)
NRG3_ERBB4	NRG3_ERBB4	NRG	NRG3	ERBB4	NA	NA	NA	NA	KEGG: hsa04012	Secreted Signaling	NRG3 - ERBB4
NRG3_ERBB2_ERBB4	NRG3_ERBB2_ERBB4	NRG	NRG3	ERBB2_ERBB4	NA	NA	NA	NA	KEGG: hsa04012	Secreted Signaling	NRG3 - (ERBB2+ERBB4)
NRG4_ERBB4	NRG4_ERBB4	NRG	NRG4	ERBB4	NA	NA	NA	NA	KEGG: hsa04012	Secreted Signaling	NRG4 - ERBB4
NRG4_ERBB2_ERBB4	NRG4_ERBB2_ERBB4	NRG	NRG4	ERBB2_ERBB4	NA	NA	NA	NA	KEGG: hsa04012	Secreted Signaling	NRG4 - (ERBB2+ERBB4)
NRG1_ITGAV_ITGB3	NRG1_ITGAV_ITGB3	NRG	NRG1	ITGAV_ITGB3	NA	NA	NA	NA	PMID: 20682778	Secreted Signaling	NRG1 - (ITGAV+ITGB3)
FGF1_FGFR1	FGF1_FGFR1	FGF	FGF1	FGFR1	NA	NA	NA	FGF inhibition receptor	PMC: 4393358	Secreted Signaling	FGF1 - FGFR1
FGF1_FGFR2	FGF1_FGFR2	FGF	FGF1	FGFR2	NA	NA	NA	FGF inhibition receptor	PMC: 4393358	Secreted Signaling	FGF1 - FGFR2
FGF1_FGFR3	FGF1_FGFR3	FGF	FGF1	FGFR3	NA	NA	NA	FGF inhibition receptor	PMC: 4393358	Secreted Signaling	FGF1 - FGFR3
FGF1_FGFR4	FGF1_FGFR4	FGF	FGF1	FGFR4	NA	NA	NA	FGF inhibition receptor	PMC: 4393358	Secreted Signaling	FGF1 - FGFR4
FGF2_FGFR1	FGF2_FGFR1	FGF	FGF2	FGFR1	NA	NA	NA	FGF inhibition receptor	PMC: 4393358	Secreted Signaling	FGF2 - FGFR1
FGF2_FGFR2	FGF2_FGFR2	FGF	FGF2	FGFR2	NA	NA	NA	FGF inhibition receptor	PMC: 4393358	Secreted Signaling	FGF2 - FGFR2
FGF2_FGFR3	FGF2_FGFR3	FGF	FGF2	FGFR3	NA	NA	NA	FGF inhibition receptor	PMC: 4393358	Secreted Signaling	FGF2 - FGFR3
FGF2_FGFR4	FGF2_FGFR4	FGF	FGF2	FGFR4	NA	NA	NA	FGF inhibition receptor	PMC: 4393358	Secreted Signaling	FGF2 - FGFR4
FGF4_FGFR1	FGF4_FGFR1	FGF	FGF4	FGFR1	NA	NA	NA	FGF inhibition receptor	PMC: 4393358	Secreted Signaling	FGF4 - FGFR1
FGF4_FGFR2	FGF4_FGFR2	FGF	FGF4	FGFR2	NA	NA	NA	FGF inhibition receptor	PMC: 4393358	Secreted Signaling	FGF4 - FGFR2
FGF4_FGFR3	FGF4_FGFR3	FGF	FGF4	FGFR3	NA	NA	NA	FGF inhibition receptor	PMC: 4393358	Secreted Signaling	FGF4 - FGFR3
FGF4_FGFR4	FGF4_FGFR4	FGF	FGF4	FGFR4	NA	NA	NA	FGF inhibition receptor	PMC: 4393358	Secreted Signaling	FGF4 - FGFR4
FGF5_FGFR1	FGF5_FGFR1	FGF	FGF5	FGFR1	NA	NA	NA	FGF inhibition receptor	PMC: 4393358	Secreted Signaling	FGF5 - FGFR1
FGF5_FGFR2	FGF5_FGFR2	FGF	FGF5	FGFR2	NA	NA	NA	FGF inhibition receptor	PMC: 4393358	Secreted Signaling	FGF5 - FGFR2
FGF5_FGFR3	FGF5_FGFR3	FGF	FGF5	FGFR3	NA	NA	NA	FGF inhibition receptor	PMC: 4393358	Secreted Signaling	FGF5 - FGFR3
FGF5_FGFR4	FGF5_FGFR4	FGF	FGF5	FGFR4	NA	NA	NA	FGF inhibition receptor	PMC: 4393358	Secreted Signaling	FGF5 - FGFR4
FGF6_FGFR1	FGF6_FGFR1	FGF	FGF6	FGFR1	NA	NA	NA	FGF inhibition receptor	PMC: 4393358	Secreted Signaling	FGF6 - FGFR1
FGF6_FGFR2	FGF6_FGFR2	FGF	FGF6	FGFR2	NA	NA	NA	FGF inhibition receptor	PMC: 4393358	Secreted Signaling	FGF6 - FGFR2
FGF6_FGFR3	FGF6_FGFR3	FGF	FGF6	FGFR3	NA	NA	NA	FGF inhibition receptor	PMC: 4393358	Secreted Signaling	FGF6 - FGFR3
FGF6_FGFR4	FGF6_FGFR4	FGF	FGF6	FGFR4	NA	NA	NA	FGF inhibition receptor	PMC: 4393358	Secreted Signaling	FGF6 - FGFR4
FGF7_FGFR1	FGF7_FGFR1	FGF	FGF7	FGFR1	NA	NA	NA	FGF inhibition receptor	PMC: 4393358	Secreted Signaling	FGF7 - FGFR1
FGF7_FGFR2	FGF7_FGFR2	FGF	FGF7	FGFR2	NA	NA	NA	FGF inhibition receptor	PMC: 4393358	Secreted Signaling	FGF7 - FGFR2
FGF3_FGFR1	FGF3_FGFR1	FGF	FGF3	FGFR1	NA	NA	NA	FGF inhibition receptor	PMC: 4393358	Secreted Signaling	FGF3 - FGFR1
FGF3_FGFR2	FGF3_FGFR2	FGF	FGF3	FGFR2	NA	NA	NA	FGF inhibition receptor	PMC: 4393358	Secreted Signaling	FGF3 - FGFR2
FGF10_FGFR1	FGF10_FGFR1	FGF	FGF10	FGFR1	NA	NA	NA	FGF inhibition receptor	PMC: 4393358	Secreted Signaling	FGF10 - FGFR1
FGF10_FGFR2	FGF10_FGFR2	FGF	FGF10	FGFR2	NA	NA	NA	FGF inhibition receptor	PMC: 4393358	Secreted Signaling	FGF10 - FGFR2
FGF22_FGFR2	FGF22_FGFR2	FGF	FGF22	FGFR2	NA	NA	NA	FGF inhibition receptor	PMC: 4393358	Secreted Signaling	FGF22 - FGFR2
FGF8_FGFR1	FGF8_FGFR1	FGF	FGF8	FGFR1	NA	NA	NA	FGF inhibition receptor	PMC: 4393358	Secreted Signaling	FGF8 - FGFR1
FGF8_FGFR2	FGF8_FGFR2	FGF	FGF8	FGFR2	NA	NA	NA	FGF inhibition receptor	PMC: 4393358	Secreted Signaling	FGF8 - FGFR2
FGF8_FGFR3	FGF8_FGFR3	FGF	FGF8	FGFR3	NA	NA	NA	FGF inhibition receptor	PMC: 4393358	Secreted Signaling	FGF8 - FGFR3
FGF8_FGFR4	FGF8_FGFR4	FGF	FGF8	FGFR4	NA	NA	NA	FGF inhibition receptor	PMC: 4393358	Secreted Signaling	FGF8 - FGFR4
FGF17_FGFR1	FGF17_FGFR1	FGF	FGF17	FGFR1	NA	NA	NA	FGF inhibition receptor	PMC: 4393358	Secreted Signaling	FGF17 - FGFR1
FGF17_FGFR2	FGF17_FGFR2	FGF	FGF17	FGFR2	NA	NA	NA	FGF inhibition receptor	PMC: 4393358	Secreted Signaling	FGF17 - FGFR2
FGF17_FGFR3	FGF17_FGFR3	FGF	FGF17	FGFR3	NA	NA	NA	FGF inhibition receptor	PMC: 4393358	Secreted Signaling	FGF17 - FGFR3
FGF17_FGFR4	FGF17_FGFR4	FGF	FGF17	FGFR4	NA	NA	NA	FGF inhibition receptor	PMC: 4393358	Secreted Signaling	FGF17 - FGFR4
FGF18_FGFR1	FGF18_FGFR1	FGF	FGF18	FGFR1	NA	NA	NA	FGF inhibition receptor	PMC: 4393358	Secreted Signaling	FGF18 - FGFR1
FGF18_FGFR2	FGF18_FGFR2	FGF	FGF18	FGFR2	NA	NA	NA	FGF inhibition receptor	PMC: 4393358	Secreted Signaling	FGF18 - FGFR2
FGF18_FGFR3	FGF18_FGFR3	FGF	FGF18	FGFR3	NA	NA	NA	FGF inhibition receptor	PMC: 4393358	Secreted Signaling	FGF18 - FGFR3
FGF18_FGFR4	FGF18_FGFR4	FGF	FGF18	FGFR4	NA	NA	NA	FGF inhibition receptor	PMC: 4393358	Secreted Signaling	FGF18 - FGFR4
FGF9_FGFR1	FGF9_FGFR1	FGF	FGF9	FGFR1	NA	NA	NA	FGF inhibition receptor	PMC: 4393358	Secreted Signaling	FGF9 - FGFR1
FGF9_FGFR2	FGF9_FGFR2	FGF	FGF9	FGFR2	NA	NA	NA	FGF inhibition receptor	PMC: 4393358	Secreted Signaling	FGF9 - FGFR2
FGF9_FGFR3	FGF9_FGFR3	FGF	FGF9	FGFR3	NA	NA	NA	FGF inhibition receptor	PMC: 4393358	Secreted Signaling	FGF9 - FGFR3
FGF9_FGFR4	FGF9_FGFR4	FGF	FGF9	FGFR4	NA	NA	NA	FGF inhibition receptor	PMC: 4393358	Secreted Signaling	FGF9 - FGFR4
FGF20_FGFR1	FGF20_FGFR1	FGF	FGF20	FGFR1	NA	NA	NA	FGF inhibition receptor	PMC: 4393358	Secreted Signaling	FGF20 - FGFR1
FGF20_FGFR2	FGF20_FGFR2	FGF	FGF20	FGFR2	NA	NA	NA	FGF inhibition receptor	PMC: 4393358	Secreted Signaling	FGF20 - FGFR2
FGF20_FGFR3	FGF20_FGFR3	FGF	FGF20	FGFR3	NA	NA	NA	FGF inhibition receptor	PMC: 4393358	Secreted Signaling	FGF20 - FGFR3
FGF20_FGFR4	FGF20_FGFR4	FGF	FGF20	FGFR4	NA	NA	NA	FGF inhibition receptor	PMC: 4393358	Secreted Signaling	FGF20 - FGFR4
FGF16_FGFR1	FGF16_FGFR1	FGF	FGF16	FGFR1	NA	NA	NA	FGF inhibition receptor	PMC: 4393358	Secreted Signaling	FGF16 - FGFR1
FGF16_FGFR2	FGF16_FGFR2	FGF	FGF16	FGFR2	NA	NA	NA	FGF inhibition receptor	PMC: 4393358	Secreted Signaling	FGF16 - FGFR2
FGF16_FGFR3	FGF16_FGFR3	FGF	FGF16	FGFR3	NA	NA	NA	FGF inhibition receptor	PMC: 4393358	Secreted Signaling	FGF16 - FGFR3
FGF16_FGFR4	FGF16_FGFR4	FGF	FGF16	FGFR4	NA	NA	NA	FGF inhibition receptor	PMC: 4393358	Secreted Signaling	FGF16 - FGFR4
FGF15_FGFR1	FGF15_FGFR1	FGF	FGF19	FGFR1	NA	NA	FGF activation receptor 2	NA	PMC: 4393358	Secreted Signaling	FGF15 - FGFR1
FGF15_FGFR2	FGF15_FGFR2	FGF	FGF19	FGFR2	NA	NA	FGF activation receptor 2	NA	PMC: 4393358	Secreted Signaling	FGF15 - FGFR2
FGF15_FGFR3	FGF15_FGFR3	FGF	FGF19	FGFR3	NA	NA	FGF activation receptor 2	NA	PMC: 4393358	Secreted Signaling	FGF15 - FGFR3
FGF15_FGFR4	FGF15_FGFR4	FGF	FGF19	FGFR4	NA	NA	FGF activation receptor 2	NA	PMC: 4393358	Secreted Signaling	FGF15 - FGFR4
FGF21_FGFR1	FGF21_FGFR1	FGF	FGF21	FGFR1	NA	NA	FGF activation receptor 2	NA	PMC: 4393358	Secreted Signaling	FGF21 - FGFR1
FGF21_FGFR3	FGF21_FGFR3	FGF	FGF21	FGFR3	NA	NA	FGF activation receptor 2	NA	PMC: 4393358	Secreted Signaling	FGF21 - FGFR3
FGF23_FGFR1	FGF23_FGFR1	FGF	FGF23	FGFR1	NA	NA	FGF activation receptor 3	NA	PMC: 4393358	Secreted Signaling	FGF23 - FGFR1
FGF23_FGFR3	FGF23_FGFR3	FGF	FGF23	FGFR3	NA	NA	FGF activation receptor 3	NA	PMC: 4393358	Secreted Signaling	FGF23 - FGFR3
FGF23_FGFR4	FGF23_FGFR4	FGF	FGF23	FGFR4	NA	NA	FGF activation receptor 3	NA	PMC: 4393358	Secreted Signaling	FGF23 - FGFR4
PDGFA_PDGFRA	PDGFA_PDGFRA	PDGF	PDGFA	PDGFRA	NA	PDGF antagonist	NA	NA	PMID: 15207812	Secreted Signaling	PDGFA - PDGFRA
PDGFA_PDGFRB	PDGFA_PDGFRB	PDGF	PDGFA	PDGFRB	NA	PDGF antagonist	NA	NA	PMID: 15207812	Secreted Signaling	PDGFA - PDGFRB
PDGFB_PDGFRA	PDGFB_PDGFRA	PDGF	PDGFB	PDGFRA	NA	PDGF antagonist	NA	NA	PMID: 15207812	Secreted Signaling	PDGFB - PDGFRA
PDGFB_PDGFRB	PDGFB_PDGFRB	PDGF	PDGFB	PDGFRB	NA	PDGF antagonist	NA	NA	PMID: 15207812	Secreted Signaling	PDGFB - PDGFRB
PDGFC_PDGFRA	PDGFC_PDGFRA	PDGF	PDGFC	PDGFRA	NA	PDGF antagonist	NA	NA	PMID: 15207812	Secreted Signaling	PDGFC - PDGFRA
PDGFD_PDGFRB	PDGFD_PDGFRB	PDGF	PDGFD	PDGFRB	NA	PDGF antagonist	NA	NA	PMID: 15207812	Secreted Signaling	PDGFD - PDGFRB
VEGFA_VEGFR1	VEGFA_VEGFR1	VEGF	VEGFA	FLT1	NA	NA	NA	NA	KEGG: hsa04370; PMID: 16633338	Secreted Signaling	VEGFA - VEGFR1
VEGFA_VEGFR2	VEGFA_VEGFR2	VEGF	VEGFA	KDR	NA	NA	VEGF activation receptor	NA	KEGG: hsa04370; PMID: 16633338	Secreted Signaling	VEGFA - VEGFR2
VEGFB_VEGFR1	VEGFB_VEGFR1	VEGF	VEGFB	FLT1	NA	NA	NA	NA	KEGG: hsa04370; PMID: 16633338	Secreted Signaling	VEGFB - VEGFR1
VEGFC_VEGFR3	VEGFC_VEGFR3	VEGF	VEGFC	FLT4	NA	NA	NA	NA	KEGG: hsa04370; PMID: 16633338	Secreted Signaling	VEGFC - VEGFR3
VEGFC_VEGFR2	VEGFC_VEGFR2	VEGF	VEGFC	KDR	NA	NA	VEGF activation receptor	NA	KEGG: hsa04370; PMID: 16633338	Secreted Signaling	VEGFC - VEGFR2
VEGFD_VEGFR3	VEGFD_VEGFR3	VEGF	VEGFD	FLT4	NA	NA	NA	NA	KEGG: hsa04370; PMID: 16633338	Secreted Signaling	VEGFD - VEGFR3
VEGFD_VEGFR2	VEGFD_VEGFR2	VEGF	VEGFD	KDR	NA	NA	VEGF activation receptor	NA	KEGG: hsa04370; PMID: 16633338	Secreted Signaling	VEGFD - VEGFR2
PGF_VEGFR1	PGF_VEGFR1	VEGF	PGF	FLT1	NA	NA	NA	NA	KEGG: hsa04370; PMID: 16633338	Secreted Signaling	PGF - VEGFR1
VEGFA_VEGFR1R2	VEGFA_VEGFR1R2	VEGF	VEGFA	FLT1_KDR	NA	NA	VEGF activation receptor	NA	PMID: 16633338	Secreted Signaling	VEGFA - VEGFR1R2
VEGFC_VEGFR2R3	VEGFC_VEGFR2R3	VEGF	VEGFC	FLT4_KDR	NA	NA	VEGF activation receptor	NA	PMID: 16633338	Secreted Signaling	VEGFC - VEGFR2R3
VEGFD_VEGFR2R3	VEGFD_VEGFR2R3	VEGF	VEGFD	FLT4_KDR	NA	NA	VEGF activation receptor	NA	PMID: 16633338	Secreted Signaling	VEGFD - VEGFR2R3
IGF1_IGF1R	IGF1_IGF1R	IGF	IGF1	IGF1R	NA	IGF antagonist	NA	NA	PMID: 14604834	Secreted Signaling	IGF1 - IGF1R
IGF2_IGF1R	IGF2_IGF1R	IGF	IGF2	IGF1R	NA	IGF antagonist	NA	NA	PMID: 14604834	Secreted Signaling	IGF2 - IGF1R
IGF2_IGF2R	IGF2_IGF2R	IGF	IGF2	IGF2R	NA	IGF antagonist	NA	NA	PMID: 14604834	Secreted Signaling	IGF2 - IGF2R
IGF1_ITGAV_ITGB3	IGF1_ITGAV_ITGB3	IGF	IGF1	ITGAV_ITGB3	NA	IGF antagonist	NA	NA	PMID: 28190785; PMID: 28873464	Secreted Signaling	IGF1 - (ITGAV+ITGB3)
IGF1_ITGA6_ITGB4	IGF1_ITGA6_ITGB4	IGF	IGF1	ITGA6_ITGB4	NA	IGF antagonist	NA	NA	PMID: 28190785; PMID: 28873464	Secreted Signaling	IGF1 - (ITGA6+ITGB4)
IGF2_ITGAV_ITGB3	IGF2_ITGAV_ITGB3	IGF	IGF2	ITGAV_ITGB3	NA	IGF antagonist	NA	NA	PMID: 28190785; PMID: 28873464	Secreted Signaling	IGF2 - (ITGAV+ITGB3)
IGF2_ITGA6_ITGB4	IGF2_ITGA6_ITGB4	IGF	IGF2	ITGA6_ITGB4	NA	IGF antagonist	NA	NA	PMID: 28190785; PMID: 28873464	Secreted Signaling	IGF2 - (ITGA6+ITGB4)
IGFL3_IGFLR1	IGFL3_IGFLR1	IGF	IGFL3	IGFLR1	NA	IGF antagonist	NA	NA	PMID: 21454693	Secreted Signaling	IGFL3 - IGFLR1
INS_INSSR	INS_INSSR	INSULIN	INS	INSR	INSULIN agonist	NA	NA	INSULIN inhibition receptor	KEGG: hsa04911; PMID: 24633815	Secreted Signaling	INS - INSSR
APLN_APLNR	APLN_APLNR	APELIN	APLN	APLNR	NA	NA	NA	NA	KEGG: hsa04371	Secreted Signaling	APLN - APLNR
DHH_PTCH1	DHH_PTCH1	HH	DHH	PTCH1_SMO	NA	NA	HH activation receptor	HH inhibition receptor	KEGG: hsa04340; PMID: 25701396	Secreted Signaling	DHH - PTCH1
IHH_PTCH1	IHH_PTCH1	HH	IHH	PTCH1_SMO	NA	NA	HH activation receptor	HH inhibition receptor	KEGG: hsa04340; PMID: 25701396	Secreted Signaling	IHH - PTCH1
SHH_PTCH1	SHH_PTCH1	HH	SHH	PTCH1_SMO	NA	NA	HH activation receptor	HH inhibition receptor	KEGG: hsa04340; PMID: 25701396	Secreted Signaling	SHH - PTCH1
DHH_PTCH2	DHH_PTCH2	HH	DHH	PTCH2_SMO	NA	NA	HH activation receptor	HH inhibition receptor	KEGG: hsa04340; PMID: 25701396	Secreted Signaling	DHH - PTCH2
IHH_PTCH2	IHH_PTCH2	HH	IHH	PTCH2_SMO	NA	NA	HH activation receptor	HH inhibition receptor	KEGG: hsa04340; PMID: 25701396	Secreted Signaling	IHH - PTCH2
SHH_PTCH2	SHH_PTCH2	HH	SHH	PTCH2_SMO	NA	NA	HH activation receptor	HH inhibition receptor	KEGG: hsa04340; PMID: 25701396	Secreted Signaling	SHH - PTCH2
CCL5_CCR1	CCL5_CCR1	CCL	CCL5	CCR1	NA	NA	NA	NA	KEGG: hsa04060	Secreted Signaling	CCL5 - CCR1
CCL3_CCR1	CCL3_CCR1	CCL	CCL3	CCR1	NA	NA	NA	NA	KEGG: hsa04060	Secreted Signaling	CCL3 - CCR1
CCL3L1_CCR1	CCL3L1_CCR1	CCL	CCL3L1	CCR1	NA	NA	NA	NA	KEGG: hsa04060	Secreted Signaling	CCL3L1 - CCR1
CCL3L3_CCR1	CCL3L3_CCR1	CCL	CCL3L3	CCR1	NA	NA	NA	NA	KEGG: hsa04060	Secreted Signaling	CCL3L3 - CCR1
CCL8_CCR1	CCL8_CCR1	CCL	CCL8	CCR1	NA	NA	NA	NA	KEGG: hsa04060	Secreted Signaling	CCL8 - CCR1
CCL7_CCR1	CCL7_CCR1	CCL	CCL7	CCR1	NA	NA	NA	NA	KEGG: hsa04060	Secreted Signaling	CCL7 - CCR1
CCL13_CCR1	CCL13_CCR1	CCL	CCL13	CCR1	NA	NA	NA	NA	KEGG: hsa04060	Secreted Signaling	CCL13 - CCR1
CCL14_CCR1	CCL14_CCR1	CCL	CCL14	CCR1	NA	NA	NA	NA	KEGG: hsa04060	Secreted Signaling	CCL14 - CCR1
CCL15_CCR1	CCL15_CCR1	CCL	CCL15	CCR1	NA	NA	NA	NA	KEGG: hsa04060	Secreted Signaling	CCL15 - CCR1
CCL16_CCR1	CCL16_CCR1	CCL	CCL16	CCR1	NA	NA	NA	NA	KEGG: hsa04060	Secreted Signaling	CCL16 - CCR1
CCL23_CCR1	CCL23_CCR1	CCL	CCL23	CCR1	NA	NA	NA	NA	KEGG: hsa04060	Secreted Signaling	CCL23 - CCR1
CCL8_CCR2	CCL8_CCR2	CCL	CCL8	CCR2	NA	NA	NA	NA	KEGG: hsa04060	Secreted Signaling	CCL8 - CCR2
CCL7_CCR2	CCL7_CCR2	CCL	CCL7	CCR2	NA	NA	NA	NA	KEGG: hsa04060	Secreted Signaling	CCL7 - CCR2
CCL2_CCR2	CCL2_CCR2	CCL	CCL2	CCR2	NA	NA	NA	NA	KEGG: hsa04060	Secreted Signaling	CCL2 - CCR2
CCL27_CCR2	CCL27_CCR2	CCL	CCL27	CCR2	NA	NA	NA	NA	KEGG: hsa04060	Secreted Signaling	CCL27 - CCR2
CCL5_CCR3	CCL5_CCR3	CCL	CCL5	CCR3	NA	NA	NA	NA	KEGG: hsa04060	Secreted Signaling	CCL5 - CCR3
CCL7_CCR3	CCL7_CCR3	CCL	CCL7	CCR3	NA	NA	NA	NA	KEGG: hsa04060	Secreted Signaling	CCL7 - CCR3
CCL11_CCR3	CCL11_CCR3	CCL	CCL11	CCR3	NA	NA	NA	NA	KEGG: hsa04060	Secreted Signaling	CCL11 - CCR3
CCL24_CCR3	CCL24_CCR3	CCL	CCL24	CCR3	NA	NA	NA	NA	KEGG: hsa04060	Secreted Signaling	CCL24 - CCR3
CCL26_CCR3	CCL26_CCR3	CCL	CCL26	CCR3	NA	NA	NA	NA	KEGG: hsa04060	Secreted Signaling	CCL26 - CCR3
CCL28_CCR3	CCL28_CCR3	CCL	CCL28	CCR3	NA	NA	NA	NA	KEGG: hsa04060	Secreted Signaling	CCL28 - CCR3
CCL27_CCR3	CCL27_CCR3	CCL	CCL27	CCR3	NA	NA	NA	NA	KEGG: hsa04060	Secreted Signaling	CCL27 - CCR3
CCL17_CCR4	CCL17_CCR4	CCL	CCL17	CCR4	NA	NA	NA	NA	KEGG: hsa04060	Secreted Signaling	CCL17 - CCR4
CCL22_CCR4	CCL22_CCR4	CCL	CCL22	CCR4	NA	NA	NA	NA	KEGG: hsa04060	Secreted Signaling	CCL22 - CCR4
CCL5_CCR4	CCL5_CCR4	CCL	CCL5	CCR4	NA	NA	NA	NA	KEGG: hsa04060	Secreted Signaling	CCL5 - CCR4
CCL4_CCR5	CCL4_CCR5	CCL	CCL4	CCR5	NA	NA	NA	NA	KEGG: hsa04060	Secreted Signaling	CCL4 - CCR5
CCL5_CCR5	CCL5_CCR5	CCL	CCL5	CCR5	NA	NA	NA	NA	KEGG: hsa04060	Secreted Signaling	CCL5 - CCR5
CCL3_CCR5	CCL3_CCR5	CCL	CCL3	CCR5	NA	NA	NA	NA	KEGG: hsa04060	Secreted Signaling	CCL3 - CCR5
CCL20_CCR6	CCL20_CCR6	CCL	CCL20	CCR6	NA	NA	NA	NA	KEGG: hsa04060	Secreted Signaling	CCL20 - CCR6
CCL19_CCR7	CCL19_CCR7	CCL	CCL19	CCR7	NA	NA	NA	NA	KEGG: hsa04060	Secreted Signaling	CCL19 - CCR7
CCL21_CCR7	CCL21_CCR7	CCL	CCL21	CCR7	NA	NA	NA	NA	KEGG: hsa04060	Secreted Signaling	CCL21 - CCR7
CCL19_ACKR4	CCL19_ACKR4	CCL	CCL19	ACKR4	NA	NA	NA	NA	KEGG: hsa04060	Secreted Signaling	CCL19 - ACKR4
CCL21_ACKR4	CCL21_ACKR4	CCL	CCL21	ACKR4	NA	NA	NA	NA	KEGG: hsa04060	Secreted Signaling	CCL21 - ACKR4
CCL1_CCR8	CCL1_CCR8	CCL	CCL1	CCR8	NA	NA	NA	NA	KEGG: hsa04060	Secreted Signaling	CCL1 - CCR8
CCL25_CCR9	CCL25_CCR9	CCL	CCL25	CCR9	NA	NA	NA	NA	KEGG: hsa04060	Secreted Signaling	CCL25 - CCR9
CCL25_ACKR4	CCL25_ACKR4	CCL	CCL25	ACKR4	NA	NA	NA	NA	KEGG: hsa04060	Secreted Signaling	CCL25 - ACKR4
CCL28_CCR10	CCL28_CCR10	CCL	CCL28	CCR10	NA	NA	NA	NA	KEGG: hsa04060	Secreted Signaling	CCL28 - CCR10
CCL27_CCR10	CCL27_CCR10	CCL	CCL27	CCR10	NA	NA	NA	NA	KEGG: hsa04060	Secreted Signaling	CCL27 - CCR10
CCL1_ACKR4	CCL1_ACKR4	CCL	CCL1	ACKR4	NA	NA	NA	NA	KEGG: hsa04060	Secreted Signaling	CCL1 - ACKR4
CCL13_ACKR4	CCL13_ACKR4	CCL	CCL13	ACKR4	NA	NA	NA	NA	PMID: 26740381	Secreted Signaling	CCL13 - ACKR4
CCL8_ACKR4	CCL8_ACKR4	CCL	CCL8	ACKR4	NA	NA	NA	NA	PMID: 26740381	Secreted Signaling	CCL8 - ACKR4
CCL1_ACKR1	CCL1_ACKR1	CCL	CCL1	ACKR1	NA	NA	NA	NA	PMID: 26740381	Secreted Signaling	CCL1 - ACKR1
CCL2_ACKR1	CCL2_ACKR1	CCL	CCL2	ACKR1	NA	NA	NA	NA	PMID: 26740381	Secreted Signaling	CCL2 - ACKR1
CCL5_ACKR1	CCL5_ACKR1	CCL	CCL5	ACKR1	NA	NA	NA	NA	PMID: 26740381	Secreted Signaling	CCL5 - ACKR1
CCL8_ACKR1	CCL8_ACKR1	CCL	CCL8	ACKR1	NA	NA	NA	NA	PMID: 26740381	Secreted Signaling	CCL8 - ACKR1
CCL13_ACKR1	CCL13_ACKR1	CCL	CCL13	ACKR1	NA	NA	NA	NA	PMID: 26740381	Secreted Signaling	CCL13 - ACKR1
CCL14_ACKR1	CCL14_ACKR1	CCL	CCL14	ACKR1	NA	NA	NA	NA	PMID: 26740381	Secreted Signaling	CCL14 - ACKR1
CCL16_ACKR1	CCL16_ACKR1	CCL	CCL16	ACKR1	NA	NA	NA	NA	PMID: 26740381	Secreted Signaling	CCL16 - ACKR1
CCL18_ACKR1	CCL18_ACKR1	CCL	CCL18	ACKR1	NA	NA	NA	NA	PMID: 26740381	Secreted Signaling	CCL18 - ACKR1
CXCL1_ACKR1	CXCL1_ACKR1	CXCL	CXCL1	ACKR1	NA	NA	NA	NA	PMID: 26740381	Secreted Signaling	CXCL1 - ACKR1
CXCL2_ACKR1	CXCL2_ACKR1	CXCL	CXCL2	ACKR1	NA	NA	NA	NA	PMID: 26740381	Secreted Signaling	CXCL2 - ACKR1
CXCL3_ACKR1	CXCL3_ACKR1	CXCL	CXCL3	ACKR1	NA	NA	NA	NA	PMID: 26740381	Secreted Signaling	CXCL3 - ACKR1
CXCL5_ACKR1	CXCL5_ACKR1	CXCL	CXCL5	ACKR1	NA	NA	NA	NA	PMID: 26740381	Secreted Signaling	CXCL5 - ACKR1
CXCL6_ACKR1	CXCL6_ACKR1	CXCL	CXCL6	ACKR1	NA	NA	NA	NA	PMID: 26740381	Secreted Signaling	CXCL6 - ACKR1
CXCL8_ACKR1	CXCL8_ACKR1	CXCL	CXCL8	ACKR1	NA	NA	NA	NA	PMID: 26740381	Secreted Signaling	CXCL8 - ACKR1
CXCL9_ACKR1	CXCL9_ACKR1	CXCL	CXCL9	ACKR1	NA	NA	NA	NA	PMID: 26740381	Secreted Signaling	CXCL9 - ACKR1
CXCL10_ACKR1	CXCL10_ACKR1	CXCL	CXCL10	ACKR1	NA	NA	NA	NA	PMID: 26740381	Secreted Signaling	CXCL10 - ACKR1
CXCL11_ACKR1	CXCL11_ACKR1	CXCL	CXCL11	ACKR1	NA	NA	NA	NA	PMID: 26740381	Secreted Signaling	CXCL11 - ACKR1
CXCL13_ACKR1	CXCL13_ACKR1	CXCL	CXCL13	ACKR1	NA	NA	NA	NA	PMID: 26740381	Secreted Signaling	CXCL13 - ACKR1
CCL2_ACKR2	CCL2_ACKR2	CCL	CCL2	ACKR2	NA	NA	NA	NA	PMID: 26740381	Secreted Signaling	CCL2 - ACKR2
CCL3_ACKR2	CCL3_ACKR2	CCL	CCL3	ACKR2	NA	NA	NA	NA	PMID: 26740381	Secreted Signaling	CCL3 - ACKR2
CCL3L1_ACKR2	CCL3L1_ACKR2	CCL	CCL3L1	ACKR2	NA	NA	NA	NA	PMID: 26740381	Secreted Signaling	CCL3L1 - ACKR2
CCL4_ACKR2	CCL4_ACKR2	CCL	CCL4	ACKR2	NA	NA	NA	NA	PMID: 26740381	Secreted Signaling	CCL4 - ACKR2
CCL5_ACKR2	CCL5_ACKR2	CCL	CCL5	ACKR2	NA	NA	NA	NA	PMID: 26740381	Secreted Signaling	CCL5 - ACKR2
CCL7_ACKR2	CCL7_ACKR2	CCL	CCL7	ACKR2	NA	NA	NA	NA	PMID: 26740381	Secreted Signaling	CCL7 - ACKR2
CCL8_ACKR2	CCL8_ACKR2	CCL	CCL8	ACKR2	NA	NA	NA	NA	PMID: 26740381	Secreted Signaling	CCL8 - ACKR2
CCL7_ACKR1	CCL7_ACKR1	CCL	CCL7	ACKR1	NA	NA	NA	NA	PMID: 26740381	Secreted Signaling	CCL7 - ACKR1
CCL11_ACKR1	CCL11_ACKR1	CCL	CCL11	ACKR1	NA	NA	NA	NA	PMID: 26740381	Secreted Signaling	CCL11 - ACKR1
CCL11_ACKR2	CCL11_ACKR2	CCL	CCL11	ACKR2	NA	NA	NA	NA	PMID: 26740381	Secreted Signaling	CCL11 - ACKR2
CCL13_ACKR2	CCL13_ACKR2	CCL	CCL13	ACKR2	NA	NA	NA	NA	PMID: 26740381	Secreted Signaling	CCL13 - ACKR2
CCL22_ACKR2	CCL22_ACKR2	CCL	CCL22	ACKR2	NA	NA	NA	NA	PMID: 26740381	Secreted Signaling	CCL22 - ACKR2
CCL24_ACKR2	CCL24_ACKR2	CCL	CCL24	ACKR2	NA	NA	NA	NA	PMID: 26740381	Secreted Signaling	CCL24 - ACKR2
CCL26_ACKR2	CCL26_ACKR2	CCL	CCL26	ACKR2	NA	NA	NA	NA	PMID: 26740381	Secreted Signaling	CCL26 - ACKR2
CCL17_ACKR1	CCL17_ACKR1	CCL	CCL17	ACKR1	NA	NA	NA	NA	PMID: 26740381	Secreted Signaling	CCL17 - ACKR1
CCL14_ACKR2	CCL14_ACKR2	CCL	CCL14	ACKR2	NA	NA	NA	NA	PMID: 26740381	Secreted Signaling	CCL14 - ACKR2
CCL17_ACKR2	CCL17_ACKR2	CCL	CCL17	ACKR2	NA	NA	NA	NA	PMID: 26740381	Secreted Signaling	CCL17 - ACKR2
CXCL1_CXCR1	CXCL1_CXCR1	CXCL	CXCL1	CXCR1	NA	NA	NA	NA	KEGG: hsa04060	Secreted Signaling	CXCL1 - CXCR1
CXCL2_CXCR1	CXCL2_CXCR1	CXCL	CXCL2	CXCR1	NA	NA	NA	NA	KEGG: hsa04060	Secreted Signaling	CXCL2 - CXCR1
CXCL3_CXCR1	CXCL3_CXCR1	CXCL	CXCL3	CXCR1	NA	NA	NA	NA	KEGG: hsa04060	Secreted Signaling	CXCL3 - CXCR1
CXCL5_CXCR1	CXCL5_CXCR1	CXCL	CXCL5	CXCR1	NA	NA	NA	NA	KEGG: hsa04060	Secreted Signaling	CXCL5 - CXCR1
CXCL6_CXCR1	CXCL6_CXCR1	CXCL	CXCL6	CXCR1	NA	NA	NA	NA	KEGG: hsa04060	Secreted Signaling	CXCL6 - CXCR1
CXCL8_CXCR1	CXCL8_CXCR1	CXCL	CXCL8	CXCR1	NA	NA	NA	NA	KEGG: hsa04060	Secreted Signaling	CXCL8 - CXCR1
CXCL1_CXCR2	CXCL1_CXCR2	CXCL	CXCL1	CXCR2	NA	NA	NA	NA	KEGG: hsa04060	Secreted Signaling	CXCL1 - CXCR2
CXCL2_CXCR2	CXCL2_CXCR2	CXCL	CXCL2	CXCR2	NA	NA	NA	NA	KEGG: hsa04060	Secreted Signaling	CXCL2 - CXCR2
CXCL3_CXCR2	CXCL3_CXCR2	CXCL	CXCL3	CXCR2	NA	NA	NA	NA	KEGG: hsa04060	Secreted Signaling	CXCL3 - CXCR2
CXCL5_CXCR2	CXCL5_CXCR2	CXCL	CXCL5	CXCR2	NA	NA	NA	NA	KEGG: hsa04060	Secreted Signaling	CXCL5 - CXCR2
CXCL6_CXCR2	CXCL6_CXCR2	CXCL	CXCL6	CXCR2	NA	NA	NA	NA	KEGG: hsa04060	Secreted Signaling	CXCL6 - CXCR2
CXCL8_CXCR2	CXCL8_CXCR2	CXCL	CXCL8	CXCR2	NA	NA	NA	NA	KEGG: hsa04060	Secreted Signaling	CXCL8 - CXCR2
PPBP_CXCR2	PPBP_CXCR2	CXCL	PPBP	CXCR2	NA	NA	NA	NA	KEGG: hsa04060	Secreted Signaling	PPBP - CXCR2
PF4V1_CXCR3	PF4V1_CXCR3	CXCL	PF4V1	CXCR3	NA	NA	NA	NA	KEGG: hsa04060	Secreted Signaling	PF4V1 - CXCR3
CXCL9_CXCR3	CXCL9_CXCR3	CXCL	CXCL9	CXCR3	NA	NA	NA	NA	KEGG: hsa04060	Secreted Signaling	CXCL9 - CXCR3
CXCL10_CXCR3	CXCL10_CXCR3	CXCL	CXCL10	CXCR3	NA	NA	NA	NA	KEGG: hsa04060	Secreted Signaling	CXCL10 - CXCR3
CXCL11_CXCR3	CXCL11_CXCR3	CXCL	CXCL11	CXCR3	NA	NA	NA	NA	KEGG: hsa04060	Secreted Signaling	CXCL11 - CXCR3
CXCL13_CXCR3	CXCL13_CXCR3	CXCL	CXCL13	CXCR3	NA	NA	NA	NA	KEGG: hsa04060	Secreted Signaling	CXCL13 - CXCR3
PF4_CXCR3	PF4_CXCR3	CXCL	PF4	CXCR3	NA	NA	NA	NA	KEGG: hsa04060	Secreted Signaling	PF4 - CXCR3
CXCL12_CXCR4	CXCL12_CXCR4	CXCL	CXCL12	CXCR4	NA	NA	NA	NA	KEGG: hsa04060	Secreted Signaling	CXCL12 - CXCR4
CXCL11_ACKR3	CXCL11_ACKR3	CXCL	CXCL11	ACKR3	NA	NA	NA	NA	KEGG: hsa04060	Secreted Signaling	CXCL11 - ACKR3
CXCL12_ACKR3	CXCL12_ACKR3	CXCL	CXCL12	ACKR3	NA	NA	NA	NA	KEGG: hsa04060	Secreted Signaling	CXCL12 - ACKR3
CXCL13_CXCR5	CXCL13_CXCR5	CXCL	CXCL13	CXCR5	NA	NA	NA	NA	KEGG: hsa04060	Secreted Signaling	CXCL13 - CXCR5
CXCL16_CXCR6	CXCL16_CXCR6	CXCL	CXCL16	CXCR6	NA	NA	NA	NA	KEGG: hsa04060	Secreted Signaling	CXCL16 - CXCR6
MIF_CD74_CXCR4	MIF_CD74_CXCR4	MIF	MIF	CD74_CXCR4	NA	NA	NA	NA	PMID: 29637711; PMID: 24760155	Secreted Signaling	MIF - (CD74+CXCR4)
MIF_CD74_CD44	MIF_CD74_CD44	MIF	MIF	CD74_CD44	NA	NA	NA	NA	PMID: 29637711; PMID: 26175090	Secreted Signaling	MIF - (CD74+CD44)
MIF_CD74_CXCR2	MIF_CD74_CXCR2	MIF	MIF	CD74_CXCR2	NA	NA	NA	NA	PMID: 29637711; PMID: 26175090	Secreted Signaling	MIF - (CD74+CXCR2)
MIF_ACKR3	MIF_ACKR3	MIF	MIF	ACKR3	NA	NA	NA	NA	PMID: 26175090	Secreted Signaling	MIF - ACKR3
CX3CL1_CX3CR1	CX3CL1_CX3CR1	CX3C	CX3CL1	CX3CR1	NA	NA	NA	NA	KEGG: hsa04060	Secreted Signaling	CX3CL1 - CX3CR1
XCL1_XCR1	XCL1_XCR1	XCR	XCL1	XCR1	NA	NA	NA	NA	KEGG: hsa04060	Secreted Signaling	XCL1 - XCR1
XCL2_XCR1	XCL2_XCR1	XCR	XCL2	XCR1	NA	NA	NA	NA	KEGG: hsa04060	Secreted Signaling	XCL2 - XCR1
IL2_IL2RA_IL2RB_IL2RG	IL2_IL2RA_IL2RB_IL2RG	IL2	IL2	IL2RA_IL2RB_IL2RG	NA	NA	NA	NA	KEGG: hsa04060	Secreted Signaling	IL2 - (IL2RA+IL2RB+IL2RG)
IL2_IL2RB_IL2RG	IL2_IL2RB_IL2RG	IL2	IL2	IL2RB_IL2RG	NA	NA	NA	NA	KEGG: hsa04060	Secreted Signaling	IL2 - (IL2RB+IL2RG)
IL4_IL4R_IL2RG	IL4_IL4R_IL2RG	IL2	IL4	IL4R_IL2RG	NA	NA	NA	NA	KEGG: hsa04060	Secreted Signaling	IL4 - (IL4R+IL2RG)
IL7_IL7R_IL2RG	IL7_IL7R_IL2RG	IL2	IL7	IL7R_IL2RG	NA	NA	NA	NA	KEGG: hsa04060	Secreted Signaling	IL7 - (IL7R+IL2RG)
IL9_IL9R_IL2RG	IL9_IL9R_IL2RG	IL2	IL9	IL9R_IL2RG	NA	NA	NA	NA	KEGG: hsa04060	Secreted Signaling	IL9 - (IL9R+IL2RG)
IL15_IL15RA_IL2RB	IL15_IL15RA_IL2RB	IL2	IL15	IL15RA_IL2RB	NA	NA	NA	NA	KEGG: hsa04060	Secreted Signaling	IL15 - (IL15RA+IL2RB)
IL21_IL21R_IL2RG	IL21_IL21R_IL2RG	IL2	IL21	IL21R_IL2RG	NA	NA	NA	NA	KEGG: hsa04060	Secreted Signaling	IL21 - (IL21R+IL2RG)
TSLP_IL7R_CRLF2	TSLP_IL7R_CRLF2	IL2	TSLP	IL7R_CRLF2	NA	NA	NA	NA	KEGG: hsa04060	Secreted Signaling	TSLP - (IL7R+CRLF2)
IL3_IL3RA_CSF2RB	IL3_IL3RA_CSF2RB	IL4	IL3	IL3RA_CSF2RB	NA	NA	NA	NA	KEGG: hsa04060	Secreted Signaling	IL3 - (IL3RA+CSF2RB)
IL5_IL5RA_CSF2RB	IL5_IL5RA_CSF2RB	IL4	IL5	IL5RA_CSF2RB	NA	NA	NA	NA	KEGG: hsa04060	Secreted Signaling	IL5 - (IL5RA+CSF2RB)
CSF2_CSF2RA_CSF2RB	CSF2_CSF2RA_CSF2RB	IL4	CSF2	CSF2RA_CSF2RB	NA	NA	NA	NA	KEGG: hsa04060	Secreted Signaling	CSF2 - (CSF2RA+CSF2RB)
IL4_IL4R	IL4_IL4R	IL4	IL4	IL4R	NA	NA	NA	NA	KEGG: hsa04060	Secreted Signaling	IL4 - IL4R
IL4_IL4R_IL13RA1	IL4_IL4R_IL13RA1	IL4	IL4	IL4R_IL13RA1	NA	NA	NA	NA	KEGG: hsa04060	Secreted Signaling	IL4 - (IL4R+IL13RA1)
IL4_IL4R_IL13RA2	IL4_IL4R_IL13RA2	IL4	IL4	IL4R_IL13RA2	NA	NA	NA	NA	KEGG: hsa04060	Secreted Signaling	IL4 - (IL4R+IL13RA2)
IL13_IL4R_IL13RA1	IL13_IL4R_IL13RA1	IL4	IL13	IL4R_IL13RA1	NA	NA	NA	NA	KEGG: hsa04060	Secreted Signaling	IL13 - (IL4R+IL13RA1)
IL13_IL4R_IL13RA2	IL13_IL4R_IL13RA2	IL4	IL13	IL4R_IL13RA2	NA	NA	NA	NA	KEGG: hsa04060	Secreted Signaling	IL13 - (IL4R+IL13RA2)
IL13_IL13RA1	IL13_IL13RA1	IL4	IL13	IL13RA1	NA	NA	NA	NA	KEGG: hsa04060	Secreted Signaling	IL13 - IL13RA1
IL13_IL13RA2	IL13_IL13RA2	IL4	IL13	IL13RA2	NA	NA	NA	NA	KEGG: hsa04060	Secreted Signaling	IL13 - IL13RA2
IL6_IL6R_IL6ST	IL6_IL6R_IL6ST	IL6	IL6	IL6R_IL6ST	NA	NA	NA	NA	KEGG: hsa04060	Secreted Signaling	IL6 - (IL6R+IL6ST)
IL11_IL11RA_IL6ST	IL11_IL11RA_IL6ST	IL6	IL11	IL11R complex	NA	NA	NA	NA	KEGG: hsa04060	Secreted Signaling	IL11 - (IL11RA+IL6ST)
IL12B_IL12RB1_IL12RB2	IL12B_IL12RB1_IL12RB2	IL12	IL12AB	IL12RB1_IL12RB2	NA	NA	NA	NA	PMID: 26918147	Secreted Signaling	IL12B - (IL12RB1+IL12RB2)
IL23A_IL23R_IL12RB1	IL23A_IL23R_IL12RB1	IL12	IL23 complex	IL23R_IL12RB1	NA	NA	NA	NA	PMID: 11114383	Secreted Signaling	IL23A - (IL23R+IL12RB1)
EBI3_IL27RA_IL6ST	EBI3_IL27RA_IL6ST	IL12	IL27 complex	IL27RA_IL6ST	NA	NA	NA	NA	PMID: 25861977	Secreted Signaling	EBI3 - (IL27RA+IL6ST)
IL31_IL31RA_OSMR	IL31_IL31RA_OSMR	IL6	IL31	IL31RA_OSMR	NA	NA	NA	NA	KEGG: hsa04060	Secreted Signaling	IL31 - (IL31RA+OSMR)
CNTF_CNTFR_LIFR	CNTF_CNTFR_LIFR	LIFR	CNTF	CNTFR_LIFR	NA	NA	NA	NA	KEGG: hsa04060	Secreted Signaling	CNTF - (CNTFR+LIFR)
CLCF1_CNTFR_LIFR	CLCF1_CNTFR_LIFR	LIFR	CLCF1	CNTFR_LIFR	NA	NA	NA	NA	KEGG: hsa04060	Secreted Signaling	CLCF1 - (CNTFR+LIFR)
CTF1_LIFR_IL6ST	CTF1_LIFR_IL6ST	LIFR	CTF1	LIFR_IL6ST	NA	NA	NA	NA	KEGG: hsa04060	Secreted Signaling	CTF1 - (LIFR+IL6ST)
LIF_LIFR_IL6ST	LIF_LIFR_IL6ST	LIFR	LIF	LIFR_IL6ST	NA	NA	NA	NA	KEGG: hsa04060	Secreted Signaling	LIF - (LIFR+IL6ST)
OSM_LIFR_IL6ST	OSM_LIFR_IL6ST	OSM	OSM	LIFR_IL6ST	NA	NA	NA	NA	KEGG: hsa04060	Secreted Signaling	OSM - (LIFR+IL6ST)
OSM_OSMR_IL6ST	OSM_OSMR_IL6ST	OSM	OSM	OSMR_IL6ST	NA	NA	NA	NA	KEGG: hsa04060	Secreted Signaling	OSM - (OSMR+IL6ST)
IL10_IL10RA_IL10RB	IL10_IL10RA_IL10RB	IL10	IL10	IL10RA_IL10RB	NA	NA	NA	NA	KEGG: hsa04060	Secreted Signaling	IL10 - (IL10RA+IL10RB)
IL19_IL20RA_IL20RB	IL19_IL20RA_IL20RB	IL10	IL19	IL20RA_IL20RB	NA	NA	NA	NA	KEGG: hsa04060	Secreted Signaling	IL19 - (IL20RA+IL20RB)
IL20_IL20RA_IL20RB	IL20_IL20RA_IL20RB	IL10	IL20	IL20RA_IL20RB	NA	NA	NA	NA	KEGG: hsa04060	Secreted Signaling	IL20 - (IL20RA+IL20RB)
IL24_IL20RA_IL20RB	IL24_IL20RA_IL20RB	IL10	IL24	IL20RA_IL20RB	NA	NA	NA	NA	KEGG: hsa04060	Secreted Signaling	IL24 - (IL20RA+IL20RB)
IL20_IL22RA1_IL20RB	IL20_IL22RA1_IL20RB	IL10	IL20	IL22RA1_IL20RB	NA	NA	NA	NA	KEGG: hsa04060	Secreted Signaling	IL20 - (IL22RA1+IL20RB)
IL24_IL22RA1_IL20RB	IL24_IL22RA1_IL20RB	IL10	IL24	IL22RA1_IL20RB	NA	NA	NA	NA	KEGG: hsa04060	Secreted Signaling	IL24 - (IL22RA1+IL20RB)
IL22_IL22RA1_IL10RB	IL22_IL22RA1_IL10RB	IL10	IL22	IL22RA1_IL10RB	NA	NA	NA	NA	KEGG: hsa04060	Secreted Signaling	IL22 - (IL22RA1+IL10RB)
IL26_IL20RA_IL10RB	IL26_IL20RA_IL10RB	IL10	IL26	IL20RA_IL10RB	NA	NA	NA	NA	KEGG: hsa04060	Secreted Signaling	IL26 - (IL20RA+IL10RB)
IL1A_IL1R1_IL1RAP	IL1A_IL1R1_IL1RAP	IL1	IL1A	IL1R1_IL1RAP	NA	IL antagonist	NA	NA	KEGG: hsa04060	Secreted Signaling	IL1A - (IL1R1+IL1RAP)
IL1B_IL1R1_IL1RAP	IL1B_IL1R1_IL1RAP	IL1	IL1B	IL1R1_IL1RAP	NA	IL antagonist	NA	NA	KEGG: hsa04060	Secreted Signaling	IL1B - (IL1R1+IL1RAP)
IL1A_IL1R2	IL1A_IL1R2	IL1	IL1A	IL1R2	NA	NA	NA	NA	KEGG: hsa04060	Secreted Signaling	IL1A - IL1R2
IL1B_IL1R2	IL1B_IL1R2	IL1	IL1B	IL1R2	NA	NA	NA	NA	KEGG: hsa04060	Secreted Signaling	IL1B - IL1R2
IL1F5_IL1RL2_IL1RAP	IL1F5_IL1RL2_IL1RAP	IL1	IL36RN	IL1RL2_IL1RAP	NA	NA	NA	NA	KEGG: hsa04060	Secreted Signaling	IL1F5 - (IL1RL2+IL1RAP)
IL1F6_IL1RL2_IL1RAP	IL1F6_IL1RL2_IL1RAP	IL1	IL36A	IL1RL2_IL1RAP	NA	NA	NA	NA	KEGG: hsa04060	Secreted Signaling	IL1F6 - (IL1RL2+IL1RAP)
IL1F8_IL1RL2_IL1RAP	IL1F8_IL1RL2_IL1RAP	IL1	IL36B	IL1RL2_IL1RAP	NA	NA	NA	NA	KEGG: hsa04060	Secreted Signaling	IL1F8 - (IL1RL2+IL1RAP)
IL1F9_IL1RL2_IL1RAP	IL1F9_IL1RL2_IL1RAP	IL1	IL36G	IL1RL2_IL1RAP	NA	NA	NA	NA	KEGG: hsa04060	Secreted Signaling	IL1F9 - (IL1RL2+IL1RAP)
IL1F10_IL1RL2_IL1RAP	IL1F10_IL1RL2_IL1RAP	IL1	IL1F10	IL1RL2_IL1RAP	NA	NA	NA	NA	KEGG: hsa04060	Secreted Signaling	IL1F10 - (IL1RL2+IL1RAP)
IL37_IL18R1_IL18RAP	IL37_IL18R1_IL18RAP	IL1	IL37	IL18R1_IL18RAP	NA	NA	NA	NA	KEGG: hsa04060	Secreted Signaling	IL37 - (IL18R1+IL18RAP)
IL18_IL18R1_IL18RAP	IL18_IL18R1_IL18RAP	IL1	IL18	IL18R1_IL18RAP	NA	NA	NA	NA	KEGG: hsa04060	Secreted Signaling	IL18 - (IL18R1+IL18RAP)
IL33_IL1RL1_IL1RAP	IL33_IL1RL1_IL1RAP	IL1	IL33	IL1RL1_IL1RAP	NA	NA	NA	NA	KEGG: hsa04060	Secreted Signaling	IL33 - (IL1RL1+IL1RAP)
IL17A_IL17RA_IL17RC	IL17A_IL17RA_IL17RC	IL17	IL17A	IL17RA_IL17RC	NA	NA	NA	NA	KEGG: hsa04060	Secreted Signaling	IL17A - (IL17RA+IL17RC)
IL17F_IL17RA_IL17RC	IL17F_IL17RA_IL17RC	IL17	IL17F	IL17RA_IL17RC	NA	NA	NA	NA	KEGG: hsa04060	Secreted Signaling	IL17F - (IL17RA+IL17RC)
IL17AF_IL17RA_IL17RC	IL17AF_IL17RA_IL17RC	IL17	IL17AF	IL17RA_IL17RC	NA	NA	NA	NA	PMID: 24813051	Secreted Signaling	IL17AF - (IL17RA+IL17RC)
IL17B_IL17RB	IL17B_IL17RB	IL17	IL17B	IL17RB	NA	NA	NA	NA	KEGG: hsa04060	Secreted Signaling	IL17B - IL17RB
IL17C_IL17RA_IL17RE	IL17C_IL17RA_IL17RE	IL17	IL17C	IL17RA_IL17RE	NA	NA	NA	NA	KEGG: hsa04060	Secreted Signaling	IL17C - (IL17RA+IL17RE)
IL25_IL17RA_IL17RB	IL25_IL17RA_IL17RB	IL17	IL25	IL17RA_IL17RB	NA	NA	NA	NA	KEGG: hsa04060	Secreted Signaling	IL25 - (IL17RA+IL17RB)
IL34_CSF1R	IL34_CSF1R	CSF	IL34	CSF1R	NA	NA	NA	NA	KEGG: hsa04060	Secreted Signaling	IL34 - CSF1R
CSF1_CSF1R	CSF1_CSF1R	CSF	CSF1	CSF1R	NA	NA	NA	NA	KEGG: hsa04060	Secreted Signaling	CSF1 - CSF1R
IL16_CD4	IL16_CD4	IL16	IL16	CD4	NA	NA	NA	NA	KEGG: hsa04060	Secreted Signaling	IL16 - CD4
EPO_EPOR	EPO_EPOR	EPO	EPO	EPOR	NA	NA	NA	NA	KEGG: hsa04060	Secreted Signaling	EPO - EPOR
GH1_GHR	GH1_GHR	GH	GH1	GHR	NA	NA	NA	NA	KEGG: hsa04060	Secreted Signaling	GH1 - GHR
PRL_PRLR	PRL_PRLR	PRL	PRL	PRLR	NA	NA	NA	NA	KEGG: hsa04060; PMID: 23192981	Secreted Signaling	PRL - PRLR
THPO_MPL	THPO_MPL	THPO	THPO	MPL	NA	NA	NA	NA	KEGG: hsa04060	Secreted Signaling	THPO - MPL
CSF3_CSF3R	CSF3_CSF3R	CSF3	CSF3	CSF3R	NA	NA	NA	NA	KEGG: hsa04060	Secreted Signaling	CSF3 - CSF3R
IFNB1_IFNAR1_IFNAR2	IFNB1_IFNAR1_IFNAR2	IFN-I	IFNB1	IFNAR1_IFNAR2	NA	NA	NA	NA	KEGG: hsa04060	Secreted Signaling	IFNB1 - (IFNAR1+IFNAR2)
IFNW1_IFNAR1_IFNAR2	IFNW1_IFNAR1_IFNAR2	IFN-I	IFNW1	IFNAR1_IFNAR2	NA	NA	NA	NA	KEGG: hsa04060	Secreted Signaling	IFNW1 - (IFNAR1+IFNAR2)
IFNK_IFNAR1_IFNAR2	IFNK_IFNAR1_IFNAR2	IFN-I	IFNK	IFNAR1_IFNAR2	NA	NA	NA	NA	KEGG: hsa04060	Secreted Signaling	IFNK - (IFNAR1+IFNAR2)
IFNE_IFNAR1_IFNAR2	IFNE_IFNAR1_IFNAR2	IFN-I	IFNE	IFNAR1_IFNAR2	NA	NA	NA	NA	KEGG: hsa04060	Secreted Signaling	IFNE - (IFNAR1+IFNAR2)
IFNA1_IFNAR1_IFNAR2	IFNA1_IFNAR1_IFNAR2	IFN-I	IFNA1	IFNAR1_IFNAR2	NA	NA	NA	NA	KEGG: hsa04060	Secreted Signaling	IFNA1 - (IFNAR1+IFNAR2)
IFNA2_IFNAR1_IFNAR2	IFNA2_IFNAR1_IFNAR2	IFN-I	IFNA2	IFNAR1_IFNAR2	NA	NA	NA	NA	KEGG: hsa04060	Secreted Signaling	IFNA2 - (IFNAR1+IFNAR2)
IFNA4_IFNAR1_IFNAR2	IFNA4_IFNAR1_IFNAR2	IFN-I	IFNA4	IFNAR1_IFNAR2	NA	NA	NA	NA	KEGG: hsa04060	Secreted Signaling	IFNA4 - (IFNAR1+IFNAR2)
IFNA5_IFNAR1_IFNAR2	IFNA5_IFNAR1_IFNAR2	IFN-I	IFNA5	IFNAR1_IFNAR2	NA	NA	NA	NA	KEGG: hsa04060	Secreted Signaling	IFNA5 - (IFNAR1+IFNAR2)
IFNA6_IFNAR1_IFNAR2	IFNA6_IFNAR1_IFNAR2	IFN-I	IFNA6	IFNAR1_IFNAR2	NA	NA	NA	NA	KEGG: hsa04060	Secreted Signaling	IFNA6 - (IFNAR1+IFNAR2)
IFNA7_IFNAR1_IFNAR2	IFNA7_IFNAR1_IFNAR2	IFN-I	IFNA7	IFNAR1_IFNAR2	NA	NA	NA	NA	KEGG: hsa04060	Secreted Signaling	IFNA7 - (IFNAR1+IFNAR2)
IFNA8_IFNAR1_IFNAR2	IFNA8_IFNAR1_IFNAR2	IFN-I	IFNA8	IFNAR1_IFNAR2	NA	NA	NA	NA	KEGG: hsa04060	Secreted Signaling	IFNA8 - (IFNAR1+IFNAR2)
IFNA9_IFNAR1_IFNAR2	IFNA9_IFNAR1_IFNAR2	IFN-I	IFNA10	IFNAR1_IFNAR2	NA	NA	NA	NA	KEGG: hsa04060	Secreted Signaling	IFNA9 - (IFNAR1+IFNAR2)
IFNA10_IFNAR1_IFNAR2	IFNA10_IFNAR1_IFNAR2	IFN-I	IFNA13	IFNAR1_IFNAR2	NA	NA	NA	NA	KEGG: hsa04060	Secreted Signaling	IFNA10 - (IFNAR1+IFNAR2)
IFNA14_IFNAR1_IFNAR2	IFNA14_IFNAR1_IFNAR2	IFN-I	IFNA14	IFNAR1_IFNAR2	NA	NA	NA	NA	KEGG: hsa04060	Secreted Signaling	IFNA14 - (IFNAR1+IFNAR2)
IFNA16_IFNAR1_IFNAR2	IFNA16_IFNAR1_IFNAR2	IFN-I	IFNA16	IFNAR1_IFNAR2	NA	NA	NA	NA	KEGG: hsa04060	Secreted Signaling	IFNA16 - (IFNAR1+IFNAR2)
IFNA17_IFNAR1_IFNAR2	IFNA17_IFNAR1_IFNAR2	IFN-I	IFNA17	IFNAR1_IFNAR2	NA	NA	NA	NA	KEGG: hsa04060	Secreted Signaling	IFNA17 - (IFNAR1+IFNAR2)
IFNA21_IFNAR1_IFNAR2	IFNA21_IFNAR1_IFNAR2	IFN-I	IFNA21	IFNAR1_IFNAR2	NA	NA	NA	NA	KEGG: hsa04060	Secreted Signaling	IFNA21 - (IFNAR1+IFNAR2)
IFNG_IFNGR1_IFNGR2	IFNG_IFNGR1_IFNGR2	IFN-II	IFNG	IFNGR1_IFNGR2	NA	NA	NA	NA	KEGG: hsa04060	Secreted Signaling	IFNG - (IFNGR1+IFNGR2)
TNF_TNFRSF1A	TNF_TNFRSF1A	TNF	TNF	TNFRSF1A	NA	NA	NA	NA	KEGG: hsa04060	Secreted Signaling	TNF - TNFRSF1A
TNF_TNFRSF1B	TNF_TNFRSF1B	TNF	TNF	TNFRSF1B	NA	NA	NA	NA	KEGG: hsa04060	Secreted Signaling	TNF - TNFRSF1B
LTA_TNFRSF1A	LTA_TNFRSF1A	LT	LTA	TNFRSF1A	NA	NA	NA	NA	KEGG: hsa04060	Secreted Signaling	LTA - TNFRSF1A
LTA_TNFRSF1B	LTA_TNFRSF1B	LT	LTA	TNFRSF1B	NA	NA	NA	NA	KEGG: hsa04060	Secreted Signaling	LTA - TNFRSF1B
LTA_TNFRSF14	LTA_TNFRSF14	LT	LTA	TNFRSF14	NA	NA	NA	NA	KEGG: hsa04060	Secreted Signaling	LTA - TNFRSF14
LTA_LTB_LTBR	LTA_LTB_LTBR	LT	LTa1b2	LTBR	NA	NA	NA	NA	PMID: 24248355	Secreted Signaling	LTA - (LTB+LTBR)
TNFSF14_LTBR	TNFSF14_LTBR	LIGHT	TNFSF14	LTBR	NA	NA	NA	NA	KEGG: hsa04060	Secreted Signaling	TNFSF14 - LTBR
TNFSF14_TNFRSF14	TNFSF14_TNFRSF14	LIGHT	TNFSF14	TNFRSF14	NA	NA	NA	NA	KEGG: hsa04060	Secreted Signaling	TNFSF14 - TNFRSF14
FASL_FAS	FASL_FAS	FASLG	FASLG	FAS	NA	NA	NA	NA	KEGG: hsa04060	Secreted Signaling	FASL - FAS
TNFSF15_TNFRSF25	TNFSF15_TNFRSF25	VEGI	TNFSF15	TNFRSF25	NA	NA	NA	NA	KEGG: hsa04060	Secreted Signaling	TNFSF15 - TNFRSF25
TNFSF10_TNFRSF10B	TNFSF10_TNFRSF10B	TRAIL	TNFSF10	TNFRSF10A	NA	NA	NA	NA	KEGG: hsa04060	Secreted Signaling	TNFSF10 - TNFRSF10B
EDA_EDAR	EDA_EDAR	EDA	EDA	EDAR	NA	NA	NA	NA	KEGG: hsa04060	Secreted Signaling	EDA - EDAR
EDA_EDA2R	EDA_EDA2R	EDA	EDA	EDA2R	NA	NA	NA	NA	KEGG: hsa04060	Secreted Signaling	EDA - EDA2R
NGF_NGFR	NGF_NGFR	NGF	NGF	NGFR	NA	NA	NA	NA	KEGG: hsa04060	Secreted Signaling	NGF - NGFR
KLK3_NGFR	KLK3_NGFR	NGF	KLK3	NGFR	NA	NA	NA	NA	KEGG: hsa04060	Secreted Signaling	KLK3 - NGFR
TNFSF11_TNFRSF11A	TNFSF11_TNFRSF11A	RANKL	TNFSF11	TNFRSF11A	NA	NA	NA	NA	KEGG: hsa04060	Secreted Signaling	TNFSF11 - TNFRSF11A
TNFSF11_TNFRSF11B	TNFSF11_TNFRSF11B	RANKL	TNFSF11	TNFRSF11B	NA	NA	NA	NA	KEGG: hsa04060	Secreted Signaling	TNFSF11 - TNFRSF11B
TNFSF12_TNFRSF12A	TNFSF12_TNFRSF12A	TWEAK	TNFSF12	TNFRSF12A	NA	NA	NA	NA	KEGG: hsa04060	Secreted Signaling	TNFSF12 - TNFRSF12A
CD70_CD27	CD70_CD27	CD70	CD70	CD27	NA	NA	NA	NA	KEGG: hsa04060	Secreted Signaling	CD70 - CD27
TNFSF8_TNFRSF8	TNFSF8_TNFRSF8	CD30	TNFSF8	TNFRSF8	NA	NA	NA	NA	KEGG: hsa04060	Secreted Signaling	TNFSF8 - TNFRSF8
TNFSF9_TNFRSF9	TNFSF9_TNFRSF9	CD137	TNFSF9	TNFRSF9	NA	NA	NA	NA	KEGG: hsa04060	Secreted Signaling	TNFSF9 - TNFRSF9
TNFSF4_TNFRSF4	TNFSF4_TNFRSF4	OX40	TNFSF4	TNFRSF4	NA	NA	NA	NA	KEGG: hsa04060	Secreted Signaling	TNFSF4 - TNFRSF4
TNFSF18_TNFRSF18	TNFSF18_TNFRSF18	GITRL	TNFSF18	TNFRSF18	NA	NA	NA	NA	KEGG: hsa04060	Secreted Signaling	TNFSF18 - TNFRSF18
TNFSF13_TNFRSF17	TNFSF13_TNFRSF17	APRIL	TNFSF13	TNFRSF17	NA	NA	NA	NA	KEGG: hsa04060	Secreted Signaling	TNFSF13 - TNFRSF17
TNFSF13_TNFRSF13B	TNFSF13_TNFRSF13B	APRIL	TNFSF13	TNFRSF13B	NA	NA	NA	NA	KEGG: hsa04060	Secreted Signaling	TNFSF13 - TNFRSF13B
TNFSF13B_TNFRSF17	TNFSF13B_TNFRSF17	BAFF	TNFSF13B	TNFRSF17	NA	NA	NA	NA	KEGG: hsa04060	Secreted Signaling	TNFSF13B - TNFRSF17
TNFSF13B_TNFRSF13B	TNFSF13B_TNFRSF13B	BAFF	TNFSF13B	TNFRSF13B	NA	NA	NA	NA	KEGG: hsa04060	Secreted Signaling	TNFSF13B - TNFRSF13B
TNFSF13B_TNFRSF13C	TNFSF13B_TNFRSF13C	BAFF	TNFSF13B	TNFRSF13C	NA	NA	NA	NA	KEGG: hsa04060	Secreted Signaling	TNFSF13B - TNFRSF13C
CD40LG_ITGA2B_ITGB3	CD40LG_ITGA2B_ITGB3	CD40	CD40LG	ITGA2B_ITGB3	NA	NA	NA	NA	PMID: 28676852	Secreted Signaling	CD40LG - (ITGA2B+ITGB3)
CD40LG_ITGA5_ITGB1	CD40LG_ITGA5_ITGB1	CD40	CD40LG	ITGA5_ITGB1	NA	NA	NA	NA	PMID: 28676852	Secreted Signaling	CD40LG - (ITGA5+ITGB1)
CD40LG_ITGAM_ITGB2	CD40LG_ITGAM_ITGB2	CD40	CD40LG	ITGAM_ITGB2	NA	NA	NA	NA	PMID: 28676852	Secreted Signaling	CD40LG - (ITGAM+ITGB2)
SPP1_CD44	SPP1_CD44	SPP1	SPP1	CD44	NA	NA	NA	NA	PMID: 21907263	Secreted Signaling	SPP1 - CD44
SPP1_ITGAV_ITGB3	SPP1_ITGAV_ITGB3	SPP1	SPP1	ITGAV_ITGB3	NA	NA	NA	NA	PMID: 21907263	Secreted Signaling	SPP1 - (ITGAV+ITGB3)
SPP1_ITGAV_ITGB1	SPP1_ITGAV_ITGB1	SPP1	SPP1	ITGAV_ITGB1	NA	NA	NA	NA	PMID: 21907263	Secreted Signaling	SPP1 - (ITGAV+ITGB1)
SPP1_ITGAV_ITGB5	SPP1_ITGAV_ITGB5	SPP1	SPP1	ITGAV_ITGB5	NA	NA	NA	NA	PMID: 21907263	Secreted Signaling	SPP1 - (ITGAV+ITGB5)
SPP1_ITGAV_ITGB6	SPP1_ITGAV_ITGB6	SPP1	SPP1	ITGAV_ITGB6	NA	NA	NA	NA	PMID: 21907263	Secreted Signaling	SPP1 - (ITGAV+ITGB6)
SPP1_ITGA4_ITGB1	SPP1_ITGA4_ITGB1	SPP1	SPP1	ITGA4_ITGB1	NA	NA	NA	NA	PMID: 21907263	Secreted Signaling	SPP1 - (ITGA4+ITGB1)
SPP1_ITGA9_ITGB1	SPP1_ITGA9_ITGB1	SPP1	SPP1	ITGA9_ITGB1	NA	NA	NA	NA	PMID: 21907263	Secreted Signaling	SPP1 - (ITGA9+ITGB1)
SPP1_ITGA8_ITGB1	SPP1_ITGA8_ITGB1	SPP1	SPP1	ITGA8_ITGB1	NA	NA	NA	NA	PMID: 21907263	Secreted Signaling	SPP1 - (ITGA8+ITGB1)
SPP1_ITGA5_ITGB1	SPP1_ITGA5_ITGB1	SPP1	SPP1	ITGA5_ITGB1	NA	NA	NA	NA	PMID: 21907263	Secreted Signaling	SPP1 - (ITGA5+ITGB1)
ADIPOQ_ADIPOR1	ADIPOQ_ADIPOR1	ADIPONECTIN	ADIPOQ	ADIPOR1	NA	NA	NA	NA	PMID: 21284979	Secreted Signaling	ADIPOQ - ADIPOR1
ADIPOQ_ADIPOR2	ADIPOQ_ADIPOR2	ADIPONECTIN	ADIPOQ	ADIPOR2	NA	NA	NA	NA	PMID: 21284979	Secreted Signaling	ADIPOQ - ADIPOR2
RETN_TLR4	RETN_TLR4	RESISTIN	RETN	TLR4	NA	NA	NA	NA	PMID: 30809105	Secreted Signaling	RETN - TLR4
RETN_CAP1	RETN_CAP1	RESISTIN	RETN	CAP1	NA	NA	NA	NA	PMID: 30809105	Secreted Signaling	RETN - CAP1
NAMPT_INSR	NAMPT_INSR	VISFATIN	NAMPT	INSR	NA	NA	NA	NA	PMID: 28490838	Secreted Signaling	NAMPT - INSR
NAMPT_ITGA5_ITGB1	NAMPT_ITGA5_ITGB1	VISFATIN	NAMPT	ITGA5_ITGB1	NA	NA	NA	NA	PMID: 28490838	Secreted Signaling	NAMPT - (ITGA5+ITGB1)
ANGPTL1_ITGA1_ITGB1	ANGPTL1_ITGA1_ITGB1	ANGPTL	ANGPTL1	ITGA1_ITGB1	NA	NA	NA	NA	PMID: 24478758	Secreted Signaling	ANGPTL1 - (ITGA1+ITGB1)
ANGPTL2_ITGA5_ITGB1	ANGPTL2_ITGA5_ITGB1	ANGPTL	ANGPTL2	ITGA5_ITGB1	NA	NA	NA	NA	PMID: 24478758	Secreted Signaling	ANGPTL2 - (ITGA5+ITGB1)
ANGPTL2_TLR4	ANGPTL2_TLR4	ANGPTL	ANGPTL2	TLR4	NA	NA	NA	NA	PMID: 24478758	Secreted Signaling	ANGPTL2 - TLR4
ANGPTL2_PIRB	ANGPTL2_PIRB	ANGPTL	ANGPTL2	LILRB3	NA	NA	NA	NA	PMID: 24478758	Secreted Signaling	ANGPTL2 - PIRB
ANGPTL1_PIRB	ANGPTL1_PIRB	ANGPTL	ANGPTL1	LILRB3	NA	NA	NA	NA	PMID: 24478758	Secreted Signaling	ANGPTL1 - PIRB
ANGPTL7_PIRB	ANGPTL7_PIRB	ANGPTL	ANGPTL7	LILRB3	NA	NA	NA	NA	PMID: 24478758	Secreted Signaling	ANGPTL7 - PIRB
ANGPTL4_ITGA5_ITGB1	ANGPTL4_ITGA5_ITGB1	ANGPTL	ANGPTL4	ITGA5_ITGB1	NA	NA	NA	NA	PMID: 30049845	Secreted Signaling	ANGPTL4 - (ITGA5+ITGB1)
ANGPTL4_ITGAV_ITGB3	ANGPTL4_ITGAV_ITGB3	ANGPTL	ANGPTL4	ITGAV_ITGB3	NA	NA	NA	NA	PMID: 30049845	Secreted Signaling	ANGPTL4 - (ITGAV+ITGB3)
ANGPTL4_CDH5	ANGPTL4_CDH5	ANGPTL	ANGPTL4	CDH5	NA	NA	NA	NA	PMID: 30049845	Secreted Signaling	ANGPTL4 - CDH5
ANGPTL4_CDH11	ANGPTL4_CDH11	ANGPTL	ANGPTL4	CDH11	NA	NA	NA	NA	PMID: 30049845	Secreted Signaling	ANGPTL4 - CDH11
ANGPTL4_SDC1	ANGPTL4_SDC1	ANGPTL	ANGPTL4	SDC1	NA	NA	NA	NA	PMID: 29017031	Secreted Signaling	ANGPTL4 - SDC1
ANGPTL4_SDC2	ANGPTL4_SDC2	ANGPTL	ANGPTL4	SDC2	NA	NA	NA	NA	PMID: 29017031	Secreted Signaling	ANGPTL4 - SDC2
ANGPTL4_SDC3	ANGPTL4_SDC3	ANGPTL	ANGPTL4	SDC3	NA	NA	NA	NA	PMID: 29017031	Secreted Signaling	ANGPTL4 - SDC3
ANGPTL4_SDC4	ANGPTL4_SDC4	ANGPTL	ANGPTL4	SDC4	NA	NA	NA	NA	PMID: 29017031	Secreted Signaling	ANGPTL4 - SDC4
ANGPTL3_ITGAV_ITGB3	ANGPTL3_ITGAV_ITGB3	ANGPTL	ANGPTL3	ITGAV_ITGB3	NA	NA	NA	NA	PMID: 11877390	Secreted Signaling	ANGPTL3 - (ITGAV+ITGB3)
ANGPT1_TEK	ANGPT1_TEK	ANGPT	ANGPT1	TEK	NA	NA	NA	ANGPT inhibition receptor 1	PMID: 20651738	Secreted Signaling	ANGPT1 - TEK
ANGPT2_TEK	ANGPT2_TEK	ANGPT	ANGPT2	TEK	NA	NA	NA	ANGPT inhibition receptor 1	PMID: 20651738	Secreted Signaling	ANGPT2 - TEK
ANGPT2_ITGA5_ITGB1	ANGPT2_ITGA5_ITGB1	ANGPT	ANGPT2	ITGA5_ITGB1	NA	NA	NA	ANGPT inhibition receptor 2	PMID: 20651738; PMID: 25635707	Secreted Signaling	ANGPT2 - (ITGA5+ITGB1)
MDK_SDC1	MDK_SDC1	MK	MDK	SDC1	NA	NA	NA	NA	PMID: 28356350	Secreted Signaling	MDK - SDC1
MDK_SDC2	MDK_SDC2	MK	MDK	SDC2	NA	NA	NA	NA	PMID: 28356350	Secreted Signaling	MDK - SDC2
MDK_SDC4	MDK_SDC4	MK	MDK	SDC4	NA	NA	NA	NA	PMID: 28356350	Secreted Signaling	MDK - SDC4
MDK_PTPRZ1	MDK_PTPRZ1	MK	MDK	PTPRZ1	NA	NA	NA	NA	PMID: 28356350	Secreted Signaling	MDK - PTPRZ1
MDK_ITGA4_ITGB1	MDK_ITGA4_ITGB1	MK	MDK	ITGA4_ITGB1	NA	NA	NA	NA	PMID: 28356350	Secreted Signaling	MDK - (ITGA4+ITGB1)
MDK_ITGA6_ITGB1	MDK_ITGA6_ITGB1	MK	MDK	ITGA6_ITGB1	NA	NA	NA	NA	PMID: 28356350	Secreted Signaling	MDK - (ITGA6+ITGB1)
MDK_LRP1	MDK_LRP1	MK	MDK	LRP1	NA	NA	NA	NA	PMID: 28356350	Secreted Signaling	MDK - LRP1
MDK_NCL	MDK_NCL	MK	MDK	NCL	NA	NA	NA	NA	PMID: 28356350	Secreted Signaling	MDK - NCL
MDK_ALK	MDK_ALK	MK	MDK	ALK	NA	NA	NA	NA	PMID: 19459784	Secreted Signaling	MDK - ALK
PTN_PTPRZ1	PTN_PTPRZ1	PTN	PTN	PTPRZ1	NA	NA	NA	NA	PMID: 28356350; PMID: 25620911	Secreted Signaling	PTN - PTPRZ1
PTN_SDC1	PTN_SDC1	PTN	PTN	SDC1	NA	NA	NA	NA	PMID: 28356350; PMID: 25620911	Secreted Signaling	PTN - SDC1
PTN_SDC2	PTN_SDC2	PTN	PTN	SDC2	NA	NA	NA	NA	PMID: 28356350; PMID: 25620911	Secreted Signaling	PTN - SDC2
PTN_SDC3	PTN_SDC3	PTN	PTN	SDC3	NA	NA	NA	NA	PMID: 28356350; PMID: 25620911	Secreted Signaling	PTN - SDC3
PTN_SDC4	PTN_SDC4	PTN	PTN	SDC4	NA	NA	NA	NA	PMID: 28356350; PMID: 25620911	Secreted Signaling	PTN - SDC4
PTN_ITGAV_ITGB3	PTN_ITGAV_ITGB3	PTN	PTN	ITGAV_ITGB3	NA	NA	NA	NA	PMID: 28356350; PMID: 25620911	Secreted Signaling	PTN - (ITGAV+ITGB3)
PTN_NCL	PTN_NCL	PTN	PTN	NCL	NA	NA	NA	NA	PMID: 28356350; PMID: 25620911	Secreted Signaling	PTN - NCL
PTN_ALK	PTN_ALK	PTN	PTN	ALK	NA	NA	NA	NA	PMID: 28356350; PMID: 25620911	Secreted Signaling	PTN - ALK
POSTN_ITGAV_ITGB3	POSTN_ITGAV_ITGB3	PERIOSTIN	POSTN	ITGAV_ITGB3	NA	NA	NA	NA	PMID: 26721738	Secreted Signaling	POSTN - (ITGAV+ITGB3)
POSTN_ITGAV_ITGB5	POSTN_ITGAV_ITGB5	PERIOSTIN	POSTN	ITGAV_ITGB5	NA	NA	NA	NA	PMID: 26721738	Secreted Signaling	POSTN - (ITGAV+ITGB5)
AGT_AGTR1B	AGT_AGTR1B	AGT	AGT	AGTR1	NA	NA	NA	NA	KEGG: hsa04080	Secreted Signaling	AGT - AGTR1B
GRP_GRPR	GRP_GRPR	GPR	GRP	GRPR	NA	NA	NA	NA	KEGG: hsa04080	Secreted Signaling	GRP - GRPR
NMB_NMBR	NMB_NMBR	GPR	NMB	NMBR	NA	NA	NA	NA	KEGG: hsa04080	Secreted Signaling	NMB - NMBR
KNG1_BDKRB1	KNG1_BDKRB1	BRADYKININ	KNG1	BDKRB1	NA	NA	NA	NA	KEGG: hsa04080	Secreted Signaling	KNG1 - BDKRB1
KNG1_BDKRB2	KNG1_BDKRB2	BRADYKININ	KNG1	BDKRB2	NA	NA	NA	NA	KEGG: hsa04080	Secreted Signaling	KNG1 - BDKRB2
C3_C3AR1	C3_C3AR1	COMPLEMENT	C3	C3AR1	NA	NA	NA	NA	KEGG: hsa04080	Secreted Signaling	C3 - C3AR1
C3_CR2	C3_CR2	COMPLEMENT	C3	CR2	NA	NA	NA	NA	PMID: 16234578	Secreted Signaling	C3 - CR2
C3_ITGAM_ITGB2	C3_ITGAM_ITGB2	COMPLEMENT	C3	ITGAM_ITGB2	NA	NA	NA	NA	PMID: 16234578	Secreted Signaling	C3 - (ITGAM+ITGB2)
C3_ITGAX_ITGB2	C3_ITGAX_ITGB2	COMPLEMENT	C3	ITGAX_ITGB2	NA	NA	NA	NA	PMID: 16234578	Secreted Signaling	C3 - (ITGAX+ITGB2)
C4A_C3AR1	C4A_C3AR1	COMPLEMENT	C4A	C3AR1	NA	NA	NA	NA	PMID: 16234578	Secreted Signaling	C4A - C3AR1
C4A_CR2	C4A_CR2	COMPLEMENT	C4A	CR2	NA	NA	NA	NA	PMID: 16234578	Secreted Signaling	C4A - CR2
HC_C5AR1	HC_C5AR1	COMPLEMENT	C5	C5AR1	NA	NA	NA	NA	KEGG: hsa04080	Secreted Signaling	HC - C5AR1
CCK_CCKAR	CCK_CCKAR	CCK	CCK	CCKAR	NA	NA	NA	NA	KEGG: hsa04080	Secreted Signaling	CCK - CCKAR
CCK_CCKBR	CCK_CCKBR	CCK	CCK	CCKBR	NA	NA	NA	NA	KEGG: hsa04080	Secreted Signaling	CCK - CCKBR
EDN1_EDNRA	EDN1_EDNRA	EDN	EDN1	EDNRA	NA	NA	NA	NA	KEGG: hsa04080	Secreted Signaling	EDN1 - EDNRA
EDN2_EDNRA	EDN2_EDNRA	EDN	EDN2	EDNRA	NA	NA	NA	NA	KEGG: hsa04080	Secreted Signaling	EDN2 - EDNRA
EDN3_EDNRA	EDN3_EDNRA	EDN	EDN3	EDNRA	NA	NA	NA	NA	KEGG: hsa04080	Secreted Signaling	EDN3 - EDNRA
EDN1_EDNRB	EDN1_EDNRB	EDN	EDN1	EDNRB	NA	NA	NA	NA	KEGG: hsa04080	Secreted Signaling	EDN1 - EDNRB
EDN2_EDNRB	EDN2_EDNRB	EDN	EDN2	EDNRB	NA	NA	NA	NA	KEGG: hsa04080	Secreted Signaling	EDN2 - EDNRB
EDN3_EDNRB	EDN3_EDNRB	EDN	EDN3	EDNRB	NA	NA	NA	NA	KEGG: hsa04080	Secreted Signaling	EDN3 - EDNRB
GAL_GALR1	GAL_GALR1	GALANIN	GAL	GALR1	NA	NA	NA	NA	KEGG: hsa04080	Secreted Signaling	GAL - GALR1
GAL_GALR2	GAL_GALR2	GALANIN	GAL	GALR2	NA	NA	NA	NA	KEGG: hsa04080	Secreted Signaling	GAL - GALR2
GAL_GALR3	GAL_GALR3	GALANIN	GAL	GALR3	NA	NA	NA	NA	KEGG: hsa04080	Secreted Signaling	GAL - GALR3
GALP_GALR1	GALP_GALR1	GALANIN	GALP	GALR1	NA	NA	NA	NA	PMID: 23233848	Secreted Signaling	GALP - GALR1
GALP_GALR2	GALP_GALR2	GALANIN	GALP	GALR2	NA	NA	NA	NA	PMID: 23233848	Secreted Signaling	GALP - GALR2
GHRL_GHSR	GHRL_GHSR	GHRELIN	GHRL	GHSR	NA	GHRL antagonist	NA	NA	KEGG: hsa04080; PMID: 29233536	Secreted Signaling	GHRL - GHSR
KISS1_KISS1R	KISS1_KISS1R	KISS1	KISS1	KISS1R	NA	NA	NA	NA	KEGG: hsa04080	Secreted Signaling	KISS1 - KISS1R
POMC_MC1R	POMC_MC1R	MELANOCORTIN	POMC	MC1R	NA	NA	NA	NA	KEGG: hsa04080	Secreted Signaling	POMC - MC1R
POMC_MC2R	POMC_MC2R	MELANOCORTIN	POMC	MC2R	NA	NA	NA	NA	KEGG: hsa04080	Secreted Signaling	POMC - MC2R
POMC_MC3R	POMC_MC3R	MELANOCORTIN	POMC	MC3R	NA	POMC antagonist	NA	NA	KEGG: hsa04080; PMID: 11024027	Secreted Signaling	POMC - MC3R
POMC_MC4R	POMC_MC4R	MELANOCORTIN	POMC	MC4R	NA	POMC antagonist	NA	NA	KEGG: hsa04080; PMID: 11024027	Secreted Signaling	POMC - MC4R
POMC_MC5R	POMC_MC5R	MELANOCORTIN	POMC	MC5R	NA	NA	NA	NA	KEGG: hsa04080	Secreted Signaling	POMC - MC5R
NMU_NMUR1	NMU_NMUR1	NMU	NMU	NMUR1	NA	NA	NA	NA	KEGG: hsa04080	Secreted Signaling	NMU - NMUR1
NMU_NMUR2	NMU_NMUR2	NMU	NMU	NMUR2	NA	NA	NA	NA	KEGG: hsa04080	Secreted Signaling	NMU - NMUR2
NMS_NMUR1	NMS_NMUR1	NMU	NMS	NMUR1	NA	NA	NA	NA	PMID: 29288685	Secreted Signaling	NMS - NMUR1
NMS_NMUR2	NMS_NMUR2	NMU	NMS	NMUR2	NA	NA	NA	NA	PMID: 29288685	Secreted Signaling	NMS - NMUR2
NPFF_NPFFR1	NPFF_NPFFR1	NPFF	NPFF	NPFFR1	NA	NA	NA	NA	KEGG: hsa04080	Secreted Signaling	NPFF - NPFFR1
NPFF_NPFFR2	NPFF_NPFFR2	NPFF	NPFF	NPFFR2	NA	NA	NA	NA	KEGG: hsa04080	Secreted Signaling	NPFF - NPFFR2
NPY_NPY1R	NPY_NPY1R	NPY	NPY	NPY1R	NA	NA	NA	NA	KEGG: hsa04080	Secreted Signaling	NPY - NPY1R
NPY_NPY2R	NPY_NPY2R	NPY	NPY	NPY2R	NA	NA	NA	NA	KEGG: hsa04080	Secreted Signaling	NPY - NPY2R
NPY_NPY4R	NPY_NPY4R	NPY	NPY	NPY4R	NA	NA	NA	NA	KEGG: hsa04080	Secreted Signaling	NPY - NPY4R
NPY_NPY5R	NPY_NPY5R	NPY	NPY	NPY5R	NA	NA	NA	NA	KEGG: hsa04080	Secreted Signaling	NPY - NPY5R
NPY_NPY6R	NPY_NPY6R	NPY	NPY	NPY6R	NA	NA	NA	NA	KEGG: hsa04080	Secreted Signaling	NPY - NPY6R
NPY_GPR83	NPY_GPR83	NPY	NPY	GPR83	NA	NA	NA	NA	KEGG: hsa04080	Secreted Signaling	NPY - GPR83
PPY_NPY1R	PPY_NPY1R	NPY	PPY	NPY1R	NA	NA	NA	NA	KEGG: hsa04080	Secreted Signaling	PPY - NPY1R
PPY_NPY2R	PPY_NPY2R	NPY	PPY	NPY2R	NA	NA	NA	NA	KEGG: hsa04080	Secreted Signaling	PPY - NPY2R
PPY_NPY4R	PPY_NPY4R	NPY	PPY	NPY4R	NA	NA	NA	NA	KEGG: hsa04080	Secreted Signaling	PPY - NPY4R
PPY_NPY5R	PPY_NPY5R	NPY	PPY	NPY5R	NA	NA	NA	NA	KEGG: hsa04080	Secreted Signaling	PPY - NPY5R
PPY_NPY6R	PPY_NPY6R	NPY	PPY	NPY6R	NA	NA	NA	NA	KEGG: hsa04080	Secreted Signaling	PPY - NPY6R
PPY_GPR83	PPY_GPR83	NPY	PPY	GPR83	NA	NA	NA	NA	KEGG: hsa04080	Secreted Signaling	PPY - GPR83
PYY_NPY1R	PYY_NPY1R	NPY	PYY	NPY1R	NA	NA	NA	NA	KEGG: hsa04080	Secreted Signaling	PYY - NPY1R
PYY_NPY2R	PYY_NPY2R	NPY	PYY	NPY2R	NA	NA	NA	NA	KEGG: hsa04080	Secreted Signaling	PYY - NPY2R
PYY_NPY4R	PYY_NPY4R	NPY	PYY	NPY4R	NA	NA	NA	NA	KEGG: hsa04080	Secreted Signaling	PYY - NPY4R
PYY_NPY5R	PYY_NPY5R	NPY	PYY	NPY5R	NA	NA	NA	NA	KEGG: hsa04080	Secreted Signaling	PYY - NPY5R
PYY_NPY6R	PYY_NPY6R	NPY	PYY	NPY6R	NA	NA	NA	NA	KEGG: hsa04080	Secreted Signaling	PYY - NPY6R
PYY_GPR83	PYY_GPR83	NPY	PYY	GPR83	NA	NA	NA	NA	KEGG: hsa04080	Secreted Signaling	PYY - GPR83
NPB_NPBWR1	NPB_NPBWR1	NPW-B	NPB	NPBWR1	NA	NA	NA	NA	KEGG: hsa04080	Secreted Signaling	NPB - NPBWR1
NPW_NPBWR1	NPW_NPBWR1	NPW-B	NPW	NPBWR1	NA	NA	NA	NA	KEGG: hsa04080	Secreted Signaling	NPW - NPBWR1
NTS_NTSR1	NTS_NTSR1	NTS	NTS	NTSR1	NA	NA	NA	NA	KEGG: hsa04080	Secreted Signaling	NTS - NTSR1
NTS_NTSR2	NTS_NTSR2	NTS	NTS	NTSR2	NA	NA	NA	NA	KEGG: hsa04080	Secreted Signaling	NTS - NTSR2
PDYN_OPRD1	PDYN_OPRD1	OPIOID	PDYN	OPRD1	NA	NA	NA	NA	KEGG: hsa04080	Secreted Signaling	PDYN - OPRD1
PDYN_OPRK1	PDYN_OPRK1	OPIOID	PDYN	OPRK1	NA	NA	NA	NA	KEGG: hsa04080	Secreted Signaling	PDYN - OPRK1
PDYN_OPRL1	PDYN_OPRL1	OPIOID	PDYN	OPRL1	NA	NA	NA	NA	KEGG: hsa04080	Secreted Signaling	PDYN - OPRL1
PDYN_OPRM1	PDYN_OPRM1	OPIOID	PDYN	OPRM1	NA	NA	NA	NA	KEGG: hsa04080	Secreted Signaling	PDYN - OPRM1
PENK_OPRD1	PENK_OPRD1	OPIOID	PENK	OPRD1	NA	NA	NA	NA	KEGG: hsa04080	Secreted Signaling	PENK - OPRD1
PENK_OPRK1	PENK_OPRK1	OPIOID	PENK	OPRK1	NA	NA	NA	NA	KEGG: hsa04080	Secreted Signaling	PENK - OPRK1
PENK_OPRL1	PENK_OPRL1	OPIOID	PENK	OPRL1	NA	NA	NA	NA	KEGG: hsa04080	Secreted Signaling	PENK - OPRL1
PENK_OPRM1	PENK_OPRM1	OPIOID	PENK	OPRM1	NA	NA	NA	NA	KEGG: hsa04080	Secreted Signaling	PENK - OPRM1
POMC_OPRD1	POMC_OPRD1	OPIOID	POMC	OPRD1	NA	NA	NA	NA	KEGG: hsa04080	Secreted Signaling	POMC - OPRD1
POMC_OPRK1	POMC_OPRK1	OPIOID	POMC	OPRK1	NA	NA	NA	NA	KEGG: hsa04080	Secreted Signaling	POMC - OPRK1
POMC_OPRL1	POMC_OPRL1	OPIOID	POMC	OPRL1	NA	NA	NA	NA	KEGG: hsa04080	Secreted Signaling	POMC - OPRL1
POMC_OPRM1	POMC_OPRM1	OPIOID	POMC	OPRM1	NA	NA	NA	NA	KEGG: hsa04080	Secreted Signaling	POMC - OPRM1
HCRT_HCRTR1	HCRT_HCRTR1	HCRT	HCRT	HCRTR1	NA	NA	NA	NA	KEGG: hsa04080	Secreted Signaling	HCRT - HCRTR1
HCRT_HCRTR2	HCRT_HCRTR2	HCRT	HCRT	HCRTR2	NA	NA	NA	NA	KEGG: hsa04080	Secreted Signaling	HCRT - HCRTR2
OXT_OXTR	OXT_OXTR	OXT	OXT	OXTR	NA	NA	NA	NA	KEGG: hsa04080	Secreted Signaling	OXT - OXTR
SST_SSTR1	SST_SSTR1	SEMATOSTATIN	SST	SSTR1	NA	NA	NA	NA	KEGG: hsa04080	Secreted Signaling	SST - SSTR1
SST_SSTR2	SST_SSTR2	SEMATOSTATIN	SST	SSTR2	NA	NA	NA	NA	KEGG: hsa04080	Secreted Signaling	SST - SSTR2
SST_SSTR3	SST_SSTR3	SEMATOSTATIN	SST	SSTR3	NA	NA	NA	NA	KEGG: hsa04080	Secreted Signaling	SST - SSTR3
SST_SSTR4	SST_SSTR4	SEMATOSTATIN	SST	SSTR4	NA	NA	NA	NA	KEGG: hsa04080	Secreted Signaling	SST - SSTR4
SST_SSTR5	SST_SSTR5	SEMATOSTATIN	SST	SSTR5	NA	NA	NA	NA	KEGG: hsa04080	Secreted Signaling	SST - SSTR5
CORT_SSTR1	CORT_SSTR1	SEMATOSTATIN	CORT	SSTR1	NA	NA	NA	NA	KEGG: hsa04080	Secreted Signaling	CORT - SSTR1
CORT_SSTR2	CORT_SSTR2	SEMATOSTATIN	CORT	SSTR2	NA	NA	NA	NA	KEGG: hsa04080	Secreted Signaling	CORT - SSTR2
CORT_SSTR3	CORT_SSTR3	SEMATOSTATIN	CORT	SSTR3	NA	NA	NA	NA	KEGG: hsa04080	Secreted Signaling	CORT - SSTR3
CORT_SSTR4	CORT_SSTR4	SEMATOSTATIN	CORT	SSTR4	NA	NA	NA	NA	KEGG: hsa04080	Secreted Signaling	CORT - SSTR4
CORT_SSTR5	CORT_SSTR5	SEMATOSTATIN	CORT	SSTR5	NA	NA	NA	NA	KEGG: hsa04080	Secreted Signaling	CORT - SSTR5
TAC1_TACR1	TAC1_TACR1	TAC	TAC1	TACR1	NA	NA	NA	NA	KEGG: hsa04080	Secreted Signaling	TAC1 - TACR1
TAC4_TACR1	TAC4_TACR1	TAC	TAC4	TACR1	NA	NA	NA	NA	KEGG: hsa04080	Secreted Signaling	TAC4 - TACR1
TAC1_TACR2	TAC1_TACR2	TAC	TAC1	TACR2	NA	NA	NA	NA	KEGG: hsa04080	Secreted Signaling	TAC1 - TACR2
TAC2_TACR3	TAC2_TACR3	TAC	TAC3	TACR3	NA	NA	NA	NA	KEGG: hsa04080	Secreted Signaling	TAC2 - TACR3
UTS2_UTS2R	UTS2_UTS2R	UTS2	UTS2	UTS2R	NA	NA	NA	NA	KEGG: hsa04080	Secreted Signaling	UTS2 - UTS2R
AVP_AVPR2	AVP_AVPR2	AVP	AVP	AVPR2	NA	NA	NA	NA	KEGG: hsa04080	Secreted Signaling	AVP - AVPR2
AVP_AVPR1A	AVP_AVPR1A	AVP	AVP	AVPR1A	NA	NA	NA	NA	KEGG: hsa04080	Secreted Signaling	AVP - AVPR1A
AVP_AVPR1B	AVP_AVPR1B	AVP	AVP	AVPR1B	NA	NA	NA	NA	KEGG: hsa04080	Secreted Signaling	AVP - AVPR1B
PRLH_PRLHR	PRLH_PRLHR	PRLH	PRLH	PRLHR	NA	NA	NA	NA	KEGG: hsa04080	Secreted Signaling	PRLH - PRLHR
PRSS3_F2R	PRSS3_F2R	PARs	PRSS3	F2R	NA	NA	NA	NA	KEGG: hsa04080	Secreted Signaling	PRSS3 - F2R
CTSG_F2R	CTSG_F2R	PARs	CTSG	F2R	NA	NA	NA	NA	KEGG: hsa04080	Secreted Signaling	CTSG - F2R
F2_F2R	F2_F2R	PARs	F2	F2R	NA	NA	NA	NA	KEGG: hsa04080	Secreted Signaling	F2 - F2R
PLG_F2R	PLG_F2R	PARs	PLG	F2R	NA	NA	NA	NA	KEGG: hsa04080	Secreted Signaling	PLG - F2RL3
GZMA_F2R	GZMA_F2R	PARs	GZMA	F2R	NA	NA	NA	NA	KEGG: hsa04080	Secreted Signaling	GZMA - F2R
PRSS2_F2R	PRSS2_F2R	PARs	PRSS2	F2R	NA	NA	NA	NA	KEGG: hsa04080	Secreted Signaling	PRSS2 - F2R
PRSS1_F2R	PRSS1_F2R	PARs	PRSS1	F2R	NA	NA	NA	NA	KEGG: hsa04080	Secreted Signaling	PRSS1 - F2R
PRSS3_F2RL1	PRSS3_F2RL1	PARs	PRSS3	F2RL1	NA	NA	NA	NA	KEGG: hsa04080	Secreted Signaling	PRSS3 - F2RL1
CTSG_F2RL1	CTSG_F2RL1	PARs	CTSG	F2RL1	NA	NA	NA	NA	KEGG: hsa04080	Secreted Signaling	CTSG - F2RL1
F2_F2RL1	F2_F2RL1	PARs	F2	F2RL1	NA	NA	NA	NA	KEGG: hsa04080	Secreted Signaling	F2 - F2RL1
PLG_F2RL1	PLG_F2RL1	PARs	PLG	F2RL1	NA	NA	NA	NA	KEGG: hsa04080	Secreted Signaling	PLG - F2RL1
GZMA_F2RL1	GZMA_F2RL1	PARs	GZMA	F2RL1	NA	NA	NA	NA	KEGG: hsa04080	Secreted Signaling	GZMA - F2RL1
PRSS2_F2RL1	PRSS2_F2RL1	PARs	PRSS2	F2RL1	NA	NA	NA	NA	KEGG: hsa04080	Secreted Signaling	PRSS2 - F2RL1
PRSS1_F2RL1	PRSS1_F2RL1	PARs	PRSS1	F2RL1	NA	NA	NA	NA	KEGG: hsa04080	Secreted Signaling	PRSS1 - F2RL1
PRSS3_F2RL2	PRSS3_F2RL2	PARs	PRSS3	F2RL2	NA	NA	NA	NA	KEGG: hsa04080	Secreted Signaling	PRSS3 - F2RL2
CTSG_F2RL2	CTSG_F2RL2	PARs	CTSG	F2RL2	NA	NA	NA	NA	KEGG: hsa04080	Secreted Signaling	CTSG - F2RL2
F2_F2RL2	F2_F2RL2	PARs	F2	F2RL2	NA	NA	NA	NA	KEGG: hsa04080	Secreted Signaling	F2 - F2RL2
PLG_F2RL2	PLG_F2RL2	PARs	PLG	F2RL2	NA	NA	NA	NA	KEGG: hsa04080	Secreted Signaling	PLG - F2RL2
GZMA_F2RL2	GZMA_F2RL2	PARs	GZMA	F2RL2	NA	NA	NA	NA	KEGG: hsa04080	Secreted Signaling	GZMA - F2RL2
PRSS2_F2RL2	PRSS2_F2RL2	PARs	PRSS2	F2RL2	NA	NA	NA	NA	KEGG: hsa04080	Secreted Signaling	PRSS2 - F2RL2
PRSS1_F2RL2	PRSS1_F2RL2	PARs	PRSS1	F2RL2	NA	NA	NA	NA	KEGG: hsa04080	Secreted Signaling	PRSS1 - F2RL2
PRSS3_F2RL3	PRSS3_F2RL3	PARs	PRSS3	F2RL3	NA	NA	NA	NA	KEGG: hsa04080	Secreted Signaling	PRSS3 - F2RL3
CTSG_F2RL3	CTSG_F2RL3	PARs	CTSG	F2RL3	NA	NA	NA	NA	KEGG: hsa04080	Secreted Signaling	CTSG - F2RL3
F2_F2RL3	F2_F2RL3	PARs	F2	F2RL3	NA	NA	NA	NA	KEGG: hsa04080	Secreted Signaling	F2 - F2RL3
GZMA_F2RL3	GZMA_F2RL3	PARs	GZMA	F2RL3	NA	NA	NA	NA	KEGG: hsa04080	Secreted Signaling	GZMA - F2RL3
PLG_F2RL3	PLG_F2RL3	PARs	PLG	F2RL3	NA	NA	NA	NA	KEGG: hsa04080	Secreted Signaling	PLG - F2RL3
PRSS2_F2RL3	PRSS2_F2RL3	PARs	PRSS2	F2RL3	NA	NA	NA	NA	KEGG: hsa04080	Secreted Signaling	PRSS2 - F2RL3
PRSS1_F2RL3	PRSS1_F2RL3	PARs	PRSS1	F2RL3	NA	NA	NA	NA	KEGG: hsa04080	Secreted Signaling	PRSS1 - F2RL3
PRSS3_PARD3	PRSS3_PARD3	PARs	PRSS3	PARD3	NA	NA	NA	NA	KEGG: hsa04080	Secreted Signaling	PRSS3 - PARD3
CTSG_PARD3	CTSG_PARD3	PARs	CTSG	PARD3	NA	NA	NA	NA	KEGG: hsa04080	Secreted Signaling	CTSG - PARD3
F2_PARD3	F2_PARD3	PARs	F2	PARD3	NA	NA	NA	NA	KEGG: hsa04080	Secreted Signaling	F2 - PARD3
GZMA_PARD3	GZMA_PARD3	PARs	GZMA	PARD3	NA	NA	NA	NA	KEGG: hsa04080	Secreted Signaling	GZMA - PARD3
PLG_PARD3	PLG_PARD3	PARs	PLG	PARD3	NA	NA	NA	NA	KEGG: hsa04080	Secreted Signaling	PLG - PARD3
PRSS2_PARD3	PRSS2_PARD3	PARs	PRSS2	PARD3	NA	NA	NA	NA	KEGG: hsa04080	Secreted Signaling	PRSS2 - PARD3
PRSS1_PARD3	PRSS1_PARD3	PARs	PRSS1	PARD3	NA	NA	NA	NA	KEGG: hsa04080	Secreted Signaling	PRSS1 - PARD3
PMCH_MCHR1	PMCH_MCHR1	PMCH	PMCH	MCHR1	NA	NA	NA	NA	KEGG: hsa04080	Secreted Signaling	PMCH - MCHR1
PROK1_PROKR2	PROK1_PROKR2	PROK	PROK1	PROKR2	NA	NA	NA	NA	PMID: 24496457	Secreted Signaling	PROK1 - PROKR2
PROK1_PROKR1	PROK1_PROKR1	PROK	PROK1	PROKR1	NA	NA	NA	NA	PMID: 24496457	Secreted Signaling	PROK1 - PROKR1
PROK2_PROKR1	PROK2_PROKR1	PROK	PROK2	PROKR1	NA	NA	NA	NA	PMID: 24496457	Secreted Signaling	PROK2 - PROKR1
PROK2_PROKR2	PROK2_PROKR2	PROK	PROK2	PROKR2	NA	NA	NA	NA	PMID: 24496457	Secreted Signaling	PROK2 - PROKR2
ADCYAP1_ADCYAP1R1	ADCYAP1_ADCYAP1R1	PACAP	ADCYAP1	ADCYAP1R1	NA	NA	NA	NA	PMID: 21350482	Secreted Signaling	ADCYAP1 - ADCYAP1R1
VIP_VIPR1	VIP_VIPR1	VIP	VIP	VIPR1	NA	NA	NA	NA	PMID: 10655512	Secreted Signaling	VIP - VIPR1
VIP_VIPR2	VIP_VIPR2	VIP	VIP	VIPR2	NA	NA	NA	NA	KEGG: hsa04080	Secreted Signaling	VIP - VIPR2
NPPA_NPR1	NPPA_NPR1	NPR1	NPPA	NPR1	NA	NA	NA	NA	KEGG: hsa04080; PMID: 29934640	Secreted Signaling	NPPA - NPR1
NPPB_NPR1	NPPB_NPR1	NPR1	NPPB	NPR1	NA	NA	NA	NA	KEGG: hsa04080; PMID: 29934641	Secreted Signaling	NPPB - NPR1
NPPC_NPR2	NPPC_NPR2	NPR2	NPPC	NPR2	NA	NA	NA	NA	KEGG: hsa04080; PMID: 29934642	Secreted Signaling	NPPC - NPR2
KITL_KIT	KITL_KIT	KIT	KITLG	KIT	NA	NA	NA	NA	KEGG: hsa04080	Secreted Signaling	KITL - KIT
GCG_GIPR	GCG_GIPR	GIPR	GCG	GIPR	NA	NA	NA	NA	KEGG: hsa04080	Secreted Signaling	GCG - GIPR
GIP_GIPR	GIP_GIPR	GIPR	GIP	GIPR	NA	NA	NA	NA	KEGG: hsa04080	Secreted Signaling	GIP - GIPR
FSHB_FSHR	FSHB_FSHR	FSH	FSHB	FSHR	NA	NA	NA	NA	KEGG: hsa04080	Secreted Signaling	FSHB - FSHR
CGA_FSHR	CGA_FSHR	FSH	CGA	FSHR	NA	NA	NA	NA	KEGG: hsa04080	Secreted Signaling	CGA - FSHR
LHB_LHCGR	LHB_LHCGR	LHB	LHB	LHCGR	NA	NA	NA	NA	KEGG: hsa04080	Secreted Signaling	LHB - LHCGR
CGA_LHCGR	CGA_LHCGR	LHB	CGA	LHCGR	NA	NA	NA	NA	KEGG: hsa04080	Secreted Signaling	CGA - LHCGR
TSHB_TSHR	TSHB_TSHR	TSH	TSHB	TSHR	NA	NA	NA	NA	KEGG: hsa04080	Secreted Signaling	TSHB - TSHR
CGA_TSHR	CGA_TSHR	TSH	CGA	TSHR	NA	NA	NA	NA	KEGG: hsa04080	Secreted Signaling	CGA - TSHR
BDNF_NTRK2	BDNF_NTRK2	NT	BDNF	NTRK2	NA	NA	NGFR activation receptor	NA	PMID: 27908981	Secreted Signaling	BDNF - NTRK2
NGF_NTRK1	NGF_NTRK1	NT	NGF	NTRK1	NA	NA	NGFR activation receptor	NA	PMID: 27908981	Secreted Signaling	NGF - NTRK1
FLT3L_FLT3	FLT3L_FLT3	FLT3	FLT3LG	FLT3	NA	NA	NA	NA	PMID: 25992210	Secreted Signaling	FLT3L - FLT3
HGF_MET	HGF_MET	HGF	HGF	MET	NA	NA	NA	NA	PMID: 28475121	Secreted Signaling	HGF - MET
KLK3_NTRK1	KLK3_NTRK1	NT	KLK3	NTRK1	NA	NA	NGFR activation receptor	NA	PMID: 27908981	Secreted Signaling	KLK3 - NTRK1
NTF3_NTRK1	NTF3_NTRK1	NT	NTF3	NTRK1	NA	NA	NGFR activation receptor	NA	PMID: 27908981	Secreted Signaling	NTF3 - NTRK1
NTF3_NTRK2	NTF3_NTRK2	NT	NTF3	NTRK2	NA	NA	NGFR activation receptor	NA	PMID: 27908981	Secreted Signaling	NTF3 - NTRK2
NTF3_NTRK3	NTF3_NTRK3	NT	NTF3	NTRK3	NA	NA	NGFR activation receptor	NA	PMID: 27908981	Secreted Signaling	NTF3 - NTRK3
NTF5_NTRK2	NTF5_NTRK2	NT	NTF4	NTRK2	NA	NA	NGFR activation receptor	NA	PMID: 27908981	Secreted Signaling	NTF5 - NTRK2
SEMA3A_NRP1_PLXNA1	SEMA3A_NRP1_PLXNA1	SEMA3	SEMA3A	NRP1_PLXNA1	NA	NA	NA	NA	PMID: 27533782	Secreted Signaling	SEMA3A - (NRP1+PLXNA1)
SEMA3A_NRP1_PLXNA2	SEMA3A_NRP1_PLXNA2	SEMA3	SEMA3A	NRP1_PLXNA2	NA	NA	NA	NA	PMID: 27533782	Secreted Signaling	SEMA3A - (NRP1+PLXNA2)
SEMA3A_NRP1_PLXNA3	SEMA3A_NRP1_PLXNA3	SEMA3	SEMA3A	NRP1_PLXNA3	NA	NA	NA	NA	PMID: 27533782	Secreted Signaling	SEMA3A - (NRP1+PLXNA3)
SEMA3A_NRP1_PLXNA4	SEMA3A_NRP1_PLXNA4	SEMA3	SEMA3A	NRP1_PLXNA4	NA	NA	NA	NA	PMID: 27533782	Secreted Signaling	SEMA3A - (NRP1+PLXNA4)
SEMA3B_NRP1_PLXNA1	SEMA3B_NRP1_PLXNA1	SEMA3	SEMA3B	NRP1_PLXNA1	NA	NA	NA	NA	PMID: 27533782	Secreted Signaling	SEMA3B - (NRP1+PLXNA1)
SEMA3B_NRP1_PLXNA2	SEMA3B_NRP1_PLXNA2	SEMA3	SEMA3B	NRP1_PLXNA2	NA	NA	NA	NA	PMID: 27533782	Secreted Signaling	SEMA3B - (NRP1+PLXNA2)
SEMA3B_NRP1_PLXNA3	SEMA3B_NRP1_PLXNA3	SEMA3	SEMA3B	NRP1_PLXNA3	NA	NA	NA	NA	PMID: 27533782	Secreted Signaling	SEMA3B - (NRP1+PLXNA3)
SEMA3B_NRP1_PLXNA4	SEMA3B_NRP1_PLXNA4	SEMA3	SEMA3B	NRP1_PLXNA4	NA	NA	NA	NA	PMID: 27533782	Secreted Signaling	SEMA3B - (NRP1+PLXNA4)
SEMA3C_NRP1_PLXNA1	SEMA3C_NRP1_PLXNA1	SEMA3	SEMA3C	NRP1_PLXNA1	NA	NA	NA	NA	PMID: 27533782	Secreted Signaling	SEMA3C - (NRP1+PLXNA1)
SEMA3C_NRP1_PLXNA2	SEMA3C_NRP1_PLXNA2	SEMA3	SEMA3C	NRP1_PLXNA2	NA	NA	NA	NA	PMID: 27533782	Secreted Signaling	SEMA3C - (NRP1+PLXNA2)
SEMA3C_NRP1_PLXNA3	SEMA3C_NRP1_PLXNA3	SEMA3	SEMA3C	NRP1_PLXNA3	NA	NA	NA	NA	PMID: 27533782	Secreted Signaling	SEMA3C - (NRP1+PLXNA3)
SEMA3C_NRP1_PLXNA4	SEMA3C_NRP1_PLXNA4	SEMA3	SEMA3C	NRP1_PLXNA4	NA	NA	NA	NA	PMID: 27533782	Secreted Signaling	SEMA3C - (NRP1+PLXNA4)
SEMA3D_NRP1_PLXNA1	SEMA3D_NRP1_PLXNA1	SEMA3	SEMA3D	NRP1_PLXNA1	NA	NA	NA	NA	PMID: 27533782	Secreted Signaling	SEMA3D - (NRP1+PLXNA1)
SEMA3D_NRP1_PLXNA2	SEMA3D_NRP1_PLXNA2	SEMA3	SEMA3D	NRP1_PLXNA2	NA	NA	NA	NA	PMID: 27533782	Secreted Signaling	SEMA3D - (NRP1+PLXNA2)
SEMA3D_NRP1_PLXNA3	SEMA3D_NRP1_PLXNA3	SEMA3	SEMA3D	NRP1_PLXNA3	NA	NA	NA	NA	PMID: 27533782	Secreted Signaling	SEMA3D - (NRP1+PLXNA3)
SEMA3D_NRP1_PLXNA4	SEMA3D_NRP1_PLXNA4	SEMA3	SEMA3D	NRP1_PLXNA4	NA	NA	NA	NA	PMID: 27533782	Secreted Signaling	SEMA3D - (NRP1+PLXNA4)
SEMA3B_NRP2_PLXNA1	SEMA3B_NRP2_PLXNA1	SEMA3	SEMA3B	NRP2_PLXNA1	NA	NA	NA	NA	PMID: 27533782	Secreted Signaling	SEMA3B - (NRP2+PLXNA1)
SEMA3B_NRP2_PLXNA2	SEMA3B_NRP2_PLXNA2	SEMA3	SEMA3B	NRP2_PLXNA2	NA	NA	NA	NA	PMID: 27533782	Secreted Signaling	SEMA3B - (NRP2+PLXNA2)
SEMA3B_NRP2_PLXNA3	SEMA3B_NRP2_PLXNA3	SEMA3	SEMA3B	NRP2_PLXNA3	NA	NA	NA	NA	PMID: 27533782	Secreted Signaling	SEMA3B - (NRP2+PLXNA3)
SEMA3B_NRP2_PLXNA4	SEMA3B_NRP2_PLXNA4	SEMA3	SEMA3B	NRP2_PLXNA4	NA	NA	NA	NA	PMID: 27533782	Secreted Signaling	SEMA3B - (NRP2+PLXNA4)
SEMA3C_NRP2_PLXNA1	SEMA3C_NRP2_PLXNA1	SEMA3	SEMA3C	NRP2_PLXNA1	NA	NA	NA	NA	PMID: 27533782	Secreted Signaling	SEMA3C - (NRP2+PLXNA1)
SEMA3C_NRP2_PLXNA2	SEMA3C_NRP2_PLXNA2	SEMA3	SEMA3C	NRP2_PLXNA2	NA	NA	NA	NA	PMID: 27533782	Secreted Signaling	SEMA3C - (NRP2+PLXNA2)
SEMA3C_NRP2_PLXNA3	SEMA3C_NRP2_PLXNA3	SEMA3	SEMA3C	NRP2_PLXNA3	NA	NA	NA	NA	PMID: 27533782	Secreted Signaling	SEMA3C - (NRP2+PLXNA3)
SEMA3C_NRP2_PLXNA4	SEMA3C_NRP2_PLXNA4	SEMA3	SEMA3C	NRP2_PLXNA4	NA	NA	NA	NA	PMID: 27533782	Secreted Signaling	SEMA3C - (NRP2+PLXNA4)
SEMA3D_NRP2_PLXNA1	SEMA3D_NRP2_PLXNA1	SEMA3	SEMA3D	NRP2_PLXNA1	NA	NA	NA	NA	PMID: 27533782	Secreted Signaling	SEMA3D - (NRP2+PLXNA1)
SEMA3D_NRP2_PLXNA2	SEMA3D_NRP2_PLXNA2	SEMA3	SEMA3D	NRP2_PLXNA2	NA	NA	NA	NA	PMID: 27533782	Secreted Signaling	SEMA3D - (NRP2+PLXNA2)
SEMA3D_NRP2_PLXNA3	SEMA3D_NRP2_PLXNA3	SEMA3	SEMA3D	NRP2_PLXNA3	NA	NA	NA	NA	PMID: 27533782	Secreted Signaling	SEMA3D - (NRP2+PLXNA3)
SEMA3D_NRP2_PLXNA4	SEMA3D_NRP2_PLXNA4	SEMA3	SEMA3D	NRP2_PLXNA4	NA	NA	NA	NA	PMID: 27533782	Secreted Signaling	SEMA3D - (NRP2+PLXNA4)
SEMA3F_NRP2_PLXNA1	SEMA3F_NRP2_PLXNA1	SEMA3	SEMA3F	NRP2_PLXNA1	NA	NA	NA	NA	PMID: 27533782	Secreted Signaling	SEMA3F - (NRP2+PLXNA1)
SEMA3F_NRP2_PLXNA2	SEMA3F_NRP2_PLXNA2	SEMA3	SEMA3F	NRP2_PLXNA2	NA	NA	NA	NA	PMID: 27533782	Secreted Signaling	SEMA3F - (NRP2+PLXNA2)
SEMA3F_NRP2_PLXNA3	SEMA3F_NRP2_PLXNA3	SEMA3	SEMA3F	NRP2_PLXNA3	NA	NA	NA	NA	PMID: 27533782	Secreted Signaling	SEMA3F - (NRP2+PLXNA3)
SEMA3F_NRP2_PLXNA4	SEMA3F_NRP2_PLXNA4	SEMA3	SEMA3F	NRP2_PLXNA4	NA	NA	NA	NA	PMID: 27533782	Secreted Signaling	SEMA3F - (NRP2+PLXNA4)
SEMA3G_NRP2_PLXNA1	SEMA3G_NRP2_PLXNA1	SEMA3	SEMA3G	NRP2_PLXNA1	NA	NA	NA	NA	PMID: 27533782	Secreted Signaling	SEMA3G - (NRP2+PLXNA1)
SEMA3G_NRP2_PLXNA2	SEMA3G_NRP2_PLXNA2	SEMA3	SEMA3G	NRP2_PLXNA2	NA	NA	NA	NA	PMID: 27533782	Secreted Signaling	SEMA3G - (NRP2+PLXNA2)
SEMA3G_NRP2_PLXNA3	SEMA3G_NRP2_PLXNA3	SEMA3	SEMA3G	NRP2_PLXNA3	NA	NA	NA	NA	PMID: 27533782	Secreted Signaling	SEMA3G - (NRP2+PLXNA3)
SEMA3G_NRP2_PLXNA4	SEMA3G_NRP2_PLXNA4	SEMA3	SEMA3G	NRP2_PLXNA4	NA	NA	NA	NA	PMID: 27533782	Secreted Signaling	SEMA3G - (NRP2+PLXNA4)
SEMA3C_NRP1_NRP2	SEMA3C_NRP1_NRP2	SEMA3	SEMA3C	NRP1_NRP2	NA	NA	NA	NA	PMID: 27533782	Secreted Signaling	SEMA3C - (NRP1+NRP2)
SEMA3C_PLXND1	SEMA3C_PLXND1	SEMA3	SEMA3C	PLXND1	NA	NA	NA	NA	PMID: 27533782	Secreted Signaling	SEMA3C - PLXND1
SEMA3E_PLXND1	SEMA3E_PLXND1	SEMA3	SEMA3E	PLXND1	NA	NA	NA	NA	PMID: 22325954	Secreted Signaling	SEMA3E - PLXND1
ADM_CALCR	ADM_CALCR	CALCR	ADM	CALCR	NA	NA	NA	NA	KEGG: hsa04080	Secreted Signaling	ADM - CALCR
ADM_CALCRL	ADM_CALCRL	CALCR	ADM	CALCRL	NA	NA	NA	NA	KEGG: hsa04080	Secreted Signaling	ADM - CALCRL
AGT_MAS1	AGT_MAS1	AGT	AGT	MAS1	NA	NA	NA	NA	KEGG: hsa04080	Secreted Signaling	AGT - MAS1
ANXA1_FPR2	ANXA1_FPR2	ANNEXIN	ANXA1	FPR2	NA	NA	NA	NA	PMID: 23230437	Secreted Signaling	ANXA1 - FPR2
ANXA1_FPR1	ANXA1_FPR1	ANNEXIN	ANXA1	FPR1	NA	NA	NA	NA	PMID: 23230437	Secreted Signaling	ANXA1 - FPR1
APELA_APLNR	APELA_APLNR	APJ	APELA	APLNR	NA	NA	NA	NA	PMID: 25995451	Secreted Signaling	APELA - APLNR
CALCA_CALCR	CALCA_CALCR	CALCR	CALCA	CALCR	NA	NA	NA	NA	KEGG: hsa04080	Secreted Signaling	CALCA - CALCR
CALCA_CALCRL	CALCA_CALCRL	CALCR	CALCA	CALCRL	NA	NA	NA	NA	KEGG: hsa04080	Secreted Signaling	CALCA - CALCRL
CALCB_CALCR	CALCB_CALCR	CALCR	CALCB	CALCR	NA	NA	NA	NA	KEGG: hsa04080	Secreted Signaling	CALCB - CALCR
CALCB_CALCRL	CALCB_CALCRL	CALCR	CALCB	CALCRL	NA	NA	NA	NA	KEGG: hsa04080	Secreted Signaling	CALCB - CALCRL
CRH_CRHR1	CRH_CRHR1	CRH	CRH	CRHR1	NA	NA	NA	NA	KEGG: hsa04080	Secreted Signaling	CRH - CRHR1
CRH_CRHR2	CRH_CRHR2	CRH	CRH	CRHR2	NA	NA	NA	NA	KEGG: hsa04080	Secreted Signaling	CRH - CRHR2
ENHO_GPR19	ENHO_GPR19	ENHO	ENHO	GPR19	NA	NA	NA	NA	PMID: 28476646	Secreted Signaling	ENHO - GPR19
GAS6_AXL	GAS6_AXL	GAS	GAS6	AXL	NA	NA	NA	NA	PMID: 27801848	Secreted Signaling	GAS6 - AXL
GAS6_MERTK	GAS6_MERTK	GAS	GAS6	MERTK	NA	NA	NA	NA	PMID: 27801848	Secreted Signaling	GAS6 - MERTK
GAS6_TYRO3	GAS6_TYRO3	GAS	GAS6	TYRO3	NA	NA	NA	NA	PMID: 27801848	Secreted Signaling	GAS6 - TYRO3
GCG_GCGR	GCG_GCGR	GCG	GCG	GCGR	NA	NA	NA	NA	KEGG: hsa04080	Secreted Signaling	GCG - GCGR
GCG_GLP1R	GCG_GLP1R	GCG	GCG	GLP1R	NA	NA	NA	NA	KEGG: hsa04080	Secreted Signaling	GCG - GLP1R
GCG_GLP2R	GCG_GLP2R	GCG	GCG	GLP2R	NA	NA	NA	NA	KEGG: hsa04080	Secreted Signaling	GCG - GLP2R
GH_GHR	GH_GHR	GH	GH1	GHR	NA	NA	NA	NA	PMID: 10551877	Secreted Signaling	GH - GHR
GH_PRLR	GH_PRLR	GH	GH1	PRLR	NA	NA	NA	NA	PMID: 23192981	Secreted Signaling	GH - PRLR
GHRH_VIPR1	GHRH_VIPR1	GHRH	GHRH	VIPR1	NA	NA	NA	NA	PMID: 10655511	Secreted Signaling	GHRH - VIPR1
GHRH_VIPR2	GHRH_VIPR2	GHRH	GHRH	VIPR2	NA	NA	NA	NA	PMID: 10655511	Secreted Signaling	GHRH - VIPR2
GHRH_GHSR	GHRH_GHSR	GHRH	GHRH	GHSR	NA	NA	NA	NA	PMID: 19088192	Secreted Signaling	GHRH - GHSR
GHRH_GHRHR	GHRH_GHRHR	GHRH	GHRH	GHRHR	NA	NA	NA	NA	PMID: 26917260	Secreted Signaling	GHRH - GHRHR
GNRH1_GNRHR	GNRH1_GNRHR	GNRH	GNRH1	GNRHR	NA	NA	NA	NA	PMID: 19640273	Secreted Signaling	GNRH1 - GNRHR
GRN_SORT1	GRN_SORT1	GRN	GRN	SORT1	NA	NA	NA	NA	PMID: 29555433	Secreted Signaling	GRN - SORT1
GUCA2A_GUCY2C	GUCA2A_GUCY2C	GUCA	GUCA2A	GUCY2C	NA	NA	NA	NA	PMID: 22384056	Secreted Signaling	GUCA2A - GUCY2C
GUCA2B_GUCY2C	GUCA2B_GUCY2C	GUCA	GUCA2B	GUCY2C	NA	NA	NA	NA	PMID: 22384056	Secreted Signaling	GUCA2B - GUCY2C
IAPP_CALCR	IAPP_CALCR	CALCR	IAPP	CALCR	NA	NA	NA	NA	KEGG: hsa04080	Secreted Signaling	IAPP - CALCR
IAPP_CALCRL	IAPP_CALCRL	CALCR	IAPP	CALCRL	NA	NA	NA	NA	KEGG: hsa04080	Secreted Signaling	IAPP - CALCRL
INSL3_RXFP2	INSL3_RXFP2	RLN	INSL3	RXFP2	NA	NA	NA	NA	KEGG: hsa04080	Secreted Signaling	INSL3 - RXFP2
INSL3_RXFP1	INSL3_RXFP1	RLN	INSL3	RXFP1	NA	NA	NA	NA	KEGG: hsa04080	Secreted Signaling	INSL3 - RXFP1
INSL3_RXFP4	INSL3_RXFP4	RLN	INSL3	RXFP4	NA	NA	NA	NA	KEGG: hsa04080	Secreted Signaling	INSL3 - RXFP4
INSL3_RXFP3	INSL3_RXFP3	RLN	INSL3	RXFP3	NA	NA	NA	NA	KEGG: hsa04080	Secreted Signaling	INSL3 - RXFP3
INSL5_RXFP4	INSL5_RXFP4	RLN	INSL5	RXFP4	NA	NA	NA	NA	KEGG: hsa04080	Secreted Signaling	INSL5 - RXFP4
INSL5_RXFP3	INSL5_RXFP3	RLN	INSL5	RXFP3	NA	NA	NA	NA	KEGG: hsa04080	Secreted Signaling	INSL5 - RXFP3
INSL5_RXFP2	INSL5_RXFP2	RLN	INSL5	RXFP2	NA	NA	NA	NA	KEGG: hsa04080	Secreted Signaling	INSL5 - RXFP2
INSL5_RXFP1	INSL5_RXFP1	RLN	INSL5	RXFP1	NA	NA	NA	NA	KEGG: hsa04080	Secreted Signaling	INSL5 - RXFP1
LEP_LEPR	LEP_LEPR	LEP	LEP	LEPR	NA	NA	NA	NA	KEGG: hsa04080	Secreted Signaling	LEP - LEPR
LGALS3_APOA1	LGALS3_APOA1	GALECTIN	LGALS3	APOA1	NA	NA	NA	NA	PMID:18263896	Secreted Signaling	LGALS3 - APOA1
LGALS3_ITGAM	LGALS3_ITGAM	GALECTIN	LGALS3	ITGAM	NA	NA	NA	NA	PMID:18025226	Secreted Signaling	LGALS3 - ITGAM
LGALS3_ITGB1	LGALS3_ITGB1	GALECTIN	LGALS3	ITGB1	NA	NA	NA	NA	PMID:15181153	Secreted Signaling	LGALS3 - ITGB1
LGALS3_FCGR2A	LGALS3_FCGR2A	GALECTIN	LGALS3	FCGR2A	NA	NA	NA	NA	PMID:15657099	Secreted Signaling	LGALS3 - FCGR2A
LGALS3_MMP2	LGALS3_MMP2	GALECTIN	LGALS3	MMP2	NA	NA	NA	NA	PMID:7947821	Secreted Signaling	LGALS3 - MMP2
LGALS3_ELN	LGALS3_ELN	GALECTIN	LGALS3	ELN	NA	NA	NA	NA	PMID:10536372	Secreted Signaling	LGALS3 - ELN
LGALS3_SERPINA1	LGALS3_SERPINA1	GALECTIN	LGALS3	SERPINA1	NA	NA	NA	NA	PMID:18263896	Secreted Signaling	LGALS3 - SERPINA1
LGALS3_HPX	LGALS3_HPX	GALECTIN	LGALS3	HPX	NA	NA	NA	NA	PMID:18263896	Secreted Signaling	LGALS3 - HPX
LGALS3_MICA	LGALS3_MICA	GALECTIN	LGALS3	MICA	NA	NA	NA	NA	PMID:21712812	Secreted Signaling	LGALS3 - MICA
LGALS1_LGALS1	LGALS1_LGALS1	GALECTIN	LGALS1	LGALS1	NA	NA	NA	NA	PMID:15476813	Secreted Signaling	LGALS1 - LGALS1
LGALS1_PTPRC	LGALS1_PTPRC	GALECTIN	LGALS1	PTPRC	NA	NA	NA	NA	PMID:10490978	Secreted Signaling	LGALS1 - PTPRC
LGALS1_SPP1	LGALS1_SPP1	GALECTIN	LGALS1	SPP1	NA	NA	NA	NA	PMID:12527107	Secreted Signaling	LGALS1 - SPP1
LGALS3BP_COL5A1	LGALS3BP_COL5A1	GALECTIN	LGALS3BP	COL5A1	NA	NA	NA	NA	PMID:9501082	Secreted Signaling	LGALS3BP - COL5A1
LGALS3BP_ITGB1	LGALS3BP_ITGB1	GALECTIN	LGALS3BP	ITGB1	NA	NA	NA	NA	PMID:9501082	Secreted Signaling	LGALS3BP - ITGB1
LGALS3BP_LGALS3	LGALS3BP_LGALS3	GALECTIN	LGALS3BP	LGALS3	NA	NA	NA	NA	PMID:1917996|PMID:8390986|PMID:8813152	Secreted Signaling	LGALS3BP - LGALS3
LGALS3BP_CD14	LGALS3BP_CD14	GALECTIN	LGALS3BP	CD14	NA	NA	NA	NA	PMID:7583357	Secreted Signaling	LGALS3BP - CD14
LGALS3BP_LGALS1	LGALS3BP_LGALS1	GALECTIN	LGALS3BP	LGALS1	NA	NA	NA	NA	PMID:15657099	Secreted Signaling	LGALS3BP - LGALS1
LGALS3BP_FN1	LGALS3BP_FN1	GALECTIN	LGALS3BP	FN1	NA	NA	NA	NA	PMID:15657099	Secreted Signaling	LGALS3BP - FN1
LGALS3BP_COL6A1	LGALS3BP_COL6A1	GALECTIN	LGALS3BP	COL6A1	NA	NA	NA	NA	PMID:9501082	Secreted Signaling	LGALS3BP - COL6A1
LGALS1_CD4	LGALS1_CD4	GALECTIN	LGALS1	CD4	NA	NA	NA	NA	PMID:10490978	Secreted Signaling	LGALS1 - CD4
LGALS3BP_LGALS3BP	LGALS3BP_LGALS3BP	GALECTIN	LGALS3BP	LGALS3BP	NA	NA	NA	NA	PMID:9501082	Secreted Signaling	LGALS3BP - LGALS3BP
LGALS3_A2M	LGALS3_A2M	GALECTIN	LGALS3	A2M	NA	NA	NA	NA	PMID:18263896	Secreted Signaling	LGALS3 - A2M
LGALS3_ITIH4	LGALS3_ITIH4	GALECTIN	LGALS3	ITIH4	NA	NA	NA	NA	PMID:18263896	Secreted Signaling	LGALS3 - ITIH4
LGALS3_A1BG	LGALS3_A1BG	GALECTIN	LGALS3	A1BG	NA	NA	NA	NA	PMID:18263896	Secreted Signaling	LGALS3 - A1BG
LGALS3_EGFR	LGALS3_EGFR	GALECTIN	LGALS3	EGFR	NA	NA	NA	NA	PMID:21258405	Secreted Signaling	LGALS3 - EGFR
LGALS3_CUBN	LGALS3_CUBN	GALECTIN	LGALS3	CUBN	NA	NA	NA	NA	PMID:15657099	Secreted Signaling	LGALS3 - CUBN
LGALS3_MYOC	LGALS3_MYOC	GALECTIN	LGALS3	MYOC	NA	NA	NA	NA	PMID:16289162	Secreted Signaling	LGALS3 - MYOC
LGALS3_ANXA7	LGALS3_ANXA7	GALECTIN	LGALS3	ANXA7	NA	NA	NA	NA	PMID:11839755	Secreted Signaling	LGALS3 - ANXA7
LGALS3_FN1	LGALS3_FN1	GALECTIN	LGALS3	FN1	NA	NA	NA	NA	PMID:18263896	Secreted Signaling	LGALS3 - FN1
LGALS3_RUNX1	LGALS3_RUNX1	GALECTIN	LGALS3	RUNX1	NA	NA	NA	NA	PMID:19020999	Secreted Signaling	LGALS3 - RUNX1
LGALS1_SUSD2	LGALS1_SUSD2	GALECTIN	LGALS1	SUSD2	NA	NA	NA	NA	PMID:17353931	Secreted Signaling	LGALS1 - SUSD2
LGALS3BP_NID1	LGALS3BP_NID1	GALECTIN	LGALS3BP	NID1	NA	NA	NA	NA	PMID:15657099	Secreted Signaling	LGALS3BP - NID1
LGALS3BP_CD248	LGALS3BP_CD248	GALECTIN	LGALS3BP	CD248	NA	NA	NA	NA	PMID:18490383	Secreted Signaling	LGALS3BP - CD248
LGALS1_FN1	LGALS1_FN1	GALECTIN	LGALS1	FN1	NA	NA	NA	NA	PMID:21150319	Secreted Signaling	LGALS1 - FN1
LGALS1_ERBB2IP	LGALS1_ERBB2IP	GALECTIN	LGALS1	ERBIN	NA	NA	NA	NA	PMID:21150319	Secreted Signaling	LGALS1 - ERBB2IP
LGALS1_RUNX1	LGALS1_RUNX1	GALECTIN	LGALS1	RUNX1	NA	NA	NA	NA	PMID:21150319	Secreted Signaling	LGALS1 - RUNX1
LGALS1_LEPRE1	LGALS1_LEPRE1	GALECTIN	LGALS1	P3H1	NA	NA	NA	NA	PMID:21150319	Secreted Signaling	LGALS1 - LEPRE1
LGALS1_ANXA2	LGALS1_ANXA2	GALECTIN	LGALS1	ANXA2	NA	NA	NA	NA	PMID:21150319	Secreted Signaling	LGALS1 - ANXA2
LGALS1_ADIPOR1	LGALS1_ADIPOR1	GALECTIN	LGALS1	ADIPOR1	NA	NA	NA	NA	PMID:21150319	Secreted Signaling	LGALS1 - ADIPOR1
LGALS1_SDF2L1	LGALS1_SDF2L1	GALECTIN	LGALS1	SDF2L1	NA	NA	NA	NA	PMID:21150319	Secreted Signaling	LGALS1 - SDF2L1
LGALS1_TF	LGALS1_TF	GALECTIN	LGALS1	TF	NA	NA	NA	NA	PMID:21150319	Secreted Signaling	LGALS1 - TF
LGALS1_KRT1	LGALS1_KRT1	GALECTIN	LGALS1	KRT1	NA	NA	NA	NA	PMID:19738201	Secreted Signaling	LGALS1 - KRT1
LGALS1_HSPG2	LGALS1_HSPG2	GALECTIN	LGALS1	HSPG2	NA	NA	NA	NA	PMID:19738201	Secreted Signaling	LGALS1 - HSPG2
LGALS1_ITGA5	LGALS1_ITGA5	GALECTIN	LGALS1	ITGA5	NA	NA	NA	NA	PMID:19738201	Secreted Signaling	LGALS1 - ITGA5
LGALS1_HMGB2	LGALS1_HMGB2	GALECTIN	LGALS1	HMGB2	NA	NA	NA	NA	PMID:19738201	Secreted Signaling	LGALS1 - HMGB2
LGALS1_ALDOA	LGALS1_ALDOA	GALECTIN	LGALS1	ALDOA	NA	NA	NA	NA	PMID:19738201	Secreted Signaling	LGALS1 - ALDOA
LGALS1_AP2M1	LGALS1_AP2M1	GALECTIN	LGALS1	AP2M1	NA	NA	NA	NA	PMID:19738201	Secreted Signaling	LGALS1 - AP2M1
LGALS1_SAR1A	LGALS1_SAR1A	GALECTIN	LGALS1	SAR1A	NA	NA	NA	NA	PMID:19738201	Secreted Signaling	LGALS1 - SAR1A
LGALS1_ANXA1	LGALS1_ANXA1	GALECTIN	LGALS1	ANXA1	NA	NA	NA	NA	PMID:19738201	Secreted Signaling	LGALS1 - ANXA1
LGALS1_C1QBP	LGALS1_C1QBP	GALECTIN	LGALS1	C1QBP	NA	NA	NA	NA	PMID:19738201	Secreted Signaling	LGALS1 - C1QBP
LGALS1_ITGB1	LGALS1_ITGB1	GALECTIN	LGALS1	ITGB1	NA	NA	NA	NA	PMID:19738201	Secreted Signaling	LGALS1 - ITGB1
LGALS1_IGF2R	LGALS1_IGF2R	GALECTIN	LGALS1	IGF2R	NA	NA	NA	NA	PMID:19738201	Secreted Signaling	LGALS1 - IGF2R
LGALS1_ITGAV	LGALS1_ITGAV	GALECTIN	LGALS1	ITGAV	NA	NA	NA	NA	PMID:19738201	Secreted Signaling	LGALS1 - ITGAV
LGALS1_ITGA4	LGALS1_ITGA4	GALECTIN	LGALS1	ITGA4	NA	NA	NA	NA	PMID:19738201	Secreted Signaling	LGALS1 - ITGA4
LGALS1_TFRC	LGALS1_TFRC	GALECTIN	LGALS1	TFRC	NA	NA	NA	NA	PMID:19738201	Secreted Signaling	LGALS1 - TFRC
LGALS1_HMGB1	LGALS1_HMGB1	GALECTIN	LGALS1	HMGB1	NA	NA	NA	NA	PMID:19738201	Secreted Signaling	LGALS1 - HMGB1
LGALS1_PKM	LGALS1_PKM	GALECTIN	LGALS1	PKM	NA	NA	NA	NA	PMID:19738201	Secreted Signaling	LGALS1 - PKM
LGALS3BP_HSP90AA1	LGALS3BP_HSP90AA1	GALECTIN	LGALS3BP	HSP90AA1	NA	NA	NA	NA	PMID:22810585	Secreted Signaling	LGALS3BP - HSP90AA1
LGALS3BP_PRDX4	LGALS3BP_PRDX4	GALECTIN	LGALS3BP	PRDX4	NA	NA	NA	NA	PMID:22810585	Secreted Signaling	LGALS3BP - PRDX4
LGALS3BP_LEPRE1	LGALS3BP_LEPRE1	GALECTIN	LGALS3BP	P3H1	NA	NA	NA	NA	PMID:20000738	Secreted Signaling	LGALS3BP - LEPRE1
LGALS3BP_PKM	LGALS3BP_PKM	GALECTIN	LGALS3BP	PKM	NA	NA	NA	NA	PMID:20000738	Secreted Signaling	LGALS3BP - PKM
LGALS3BP_P4HB	LGALS3BP_P4HB	GALECTIN	LGALS3BP	P4HB	NA	NA	NA	NA	PMID:20000738	Secreted Signaling	LGALS3BP - P4HB
LGALS3BP_CTSD	LGALS3BP_CTSD	GALECTIN	LGALS3BP	CTSD	NA	NA	NA	NA	PMID:20000738	Secreted Signaling	LGALS3BP - CTSD
LGALS3BP_S100A4	LGALS3BP_S100A4	GALECTIN	LGALS3BP	S100A4	NA	NA	NA	NA	PMID:20000738	Secreted Signaling	LGALS3BP - S100A4
LGALS3BP_HYOU1	LGALS3BP_HYOU1	GALECTIN	LGALS3BP	HYOU1	NA	NA	NA	NA	PMID:20000738	Secreted Signaling	LGALS3BP - HYOU1
LGALS3BP_ALDOA	LGALS3BP_ALDOA	GALECTIN	LGALS3BP	ALDOA	NA	NA	NA	NA	PMID:20000738	Secreted Signaling	LGALS3BP - ALDOA
LGALS3BP_ANXA2	LGALS3BP_ANXA2	GALECTIN	LGALS3BP	ANXA2	NA	NA	NA	NA	PMID:20000738	Secreted Signaling	LGALS3BP - ANXA2
LGALS3BP_TOR1A	LGALS3BP_TOR1A	GALECTIN	LGALS3BP	TOR1A	NA	NA	NA	NA	PMID:20000738	Secreted Signaling	LGALS3BP - TOR1A
LGALS3BP_CALR	LGALS3BP_CALR	GALECTIN	LGALS3BP	CALR	NA	NA	NA	NA	PMID:20000738	Secreted Signaling	LGALS3BP - CALR
LGALS3BP_CLU	LGALS3BP_CLU	GALECTIN	LGALS3BP	CLU	NA	NA	NA	NA	PMID:20000738	Secreted Signaling	LGALS3BP - CLU
LGALS3BP_HSP90B1	LGALS3BP_HSP90B1	GALECTIN	LGALS3BP	HSP90B1	NA	NA	NA	NA	PMID:20000738	Secreted Signaling	LGALS3BP - HSP90B1
LGALS3BP_ANXA5	LGALS3BP_ANXA5	GALECTIN	LGALS3BP	ANXA5	NA	NA	NA	NA	PMID:20000738	Secreted Signaling	LGALS3BP - ANXA5
LGALS3BP_APOA1BP	LGALS3BP_APOA1BP	GALECTIN	LGALS3BP	NAXE	NA	NA	NA	NA	PMID:20000738	Secreted Signaling	LGALS3BP - APOA1BP
LGALS3_LGALS1	LGALS3_LGALS1	GALECTIN	LGALS3	LGALS1	NA	NA	NA	NA	PMID:11522829	Secreted Signaling	LGALS3 - LGALS1
LGALS1_LGALS3	LGALS1_LGALS3	GALECTIN	LGALS1	LGALS3	NA	NA	NA	NA	PMID:11522829	Secreted Signaling	LGALS1 - LGALS3
LGALS3BP_FBN1	LGALS3BP_FBN1	GALECTIN	LGALS3BP	FBN1	NA	NA	NA	NA	PMID:20217867	Secreted Signaling	LGALS3BP - FBN1
LGALS3BP_L1CAM	LGALS3BP_L1CAM	GALECTIN	LGALS3BP	L1CAM	NA	NA	NA	NA	PMID:20217867	Secreted Signaling	LGALS3BP - L1CAM
LGALS3BP_FOLR1	LGALS3BP_FOLR1	GALECTIN	LGALS3BP	FOLR1	NA	NA	NA	NA	PMID:20217867	Secreted Signaling	LGALS3BP - FOLR1
LGALS3BP_PIGR	LGALS3BP_PIGR	GALECTIN	LGALS3BP	PIGR	NA	NA	NA	NA	PMID:20217867	Secreted Signaling	LGALS3BP - PIGR
LGALS3BP_IGF2R	LGALS3BP_IGF2R	GALECTIN	LGALS3BP	IGF2R	NA	NA	NA	NA	PMID:20217867	Secreted Signaling	LGALS3BP - IGF2R
LGALS3BP_ITGA5	LGALS3BP_ITGA5	GALECTIN	LGALS3BP	ITGA5	NA	NA	NA	NA	PMID:20217867	Secreted Signaling	LGALS3BP - ITGA5
LGALS3BP_GUSB	LGALS3BP_GUSB	GALECTIN	LGALS3BP	GUSB	NA	NA	NA	NA	PMID:20217867	Secreted Signaling	LGALS3BP - GUSB
LGALS3BP_BSG	LGALS3BP_BSG	GALECTIN	LGALS3BP	BSG	NA	NA	NA	NA	PMID:20217867	Secreted Signaling	LGALS3BP - BSG
LGALS3BP_ITGAV	LGALS3BP_ITGAV	GALECTIN	LGALS3BP	ITGAV	NA	NA	NA	NA	PMID:20217867	Secreted Signaling	LGALS3BP - ITGAV
LGALS3BP_A2M	LGALS3BP_A2M	GALECTIN	LGALS3BP	A2M	NA	NA	NA	NA	PMID:20217867	Secreted Signaling	LGALS3BP - A2M
LGALS3BP_SERPINA1	LGALS3BP_SERPINA1	GALECTIN	LGALS3BP	SERPINA1	NA	NA	NA	NA	PMID:20217867	Secreted Signaling	LGALS3BP - SERPINA1
LGALS3BP_CRTAP	LGALS3BP_CRTAP	GALECTIN	LGALS3BP	CRTAP	NA	NA	NA	NA	PMID:20217867	Secreted Signaling	LGALS3BP - CRTAP
LGALS3BP_LAMA5	LGALS3BP_LAMA5	GALECTIN	LGALS3BP	LAMA5	NA	NA	NA	NA	PMID:20217867	Secreted Signaling	LGALS3BP - LAMA5
LGALS3BP_PLXNB2	LGALS3BP_PLXNB2	GALECTIN	LGALS3BP	PLXNB2	NA	NA	NA	NA	PMID:20217867	Secreted Signaling	LGALS3BP - PLXNB2
LGALS3BP_ITGA3	LGALS3BP_ITGA3	GALECTIN	LGALS3BP	ITGA3	NA	NA	NA	NA	PMID:20217867	Secreted Signaling	LGALS3BP - ITGA3
LGALS3BP_DPP7	LGALS3BP_DPP7	GALECTIN	LGALS3BP	DPP7	NA	NA	NA	NA	PMID:20217867	Secreted Signaling	LGALS3BP - DPP7
LGALS3BP_PCYOX1	LGALS3BP_PCYOX1	GALECTIN	LGALS3BP	PCYOX1	NA	NA	NA	NA	PMID:20217867	Secreted Signaling	LGALS3BP - PCYOX1
LGALS3BP_SIAE	LGALS3BP_SIAE	GALECTIN	LGALS3BP	SIAE	NA	NA	NA	NA	PMID:20217867	Secreted Signaling	LGALS3BP - SIAE
LGALS3BP_TSPEAR	LGALS3BP_TSPEAR	GALECTIN	LGALS3BP	TSPEAR	NA	NA	NA	NA	PMID:20217867	Secreted Signaling	LGALS3BP - TSPEAR
LGALS3BP_SCARB1	LGALS3BP_SCARB1	GALECTIN	LGALS3BP	SCARB1	NA	NA	NA	NA	PMID:20217867	Secreted Signaling	LGALS3BP - SCARB1
LGALS3BP_M6PR	LGALS3BP_M6PR	GALECTIN	LGALS3BP	M6PR	NA	NA	NA	NA	PMID:20217867	Secreted Signaling	LGALS3BP - M6PR
LGALS3BP_CD36	LGALS3BP_CD36	GALECTIN	LGALS3BP	CD36	NA	NA	NA	NA	PMID:20217867	Secreted Signaling	LGALS3BP - CD36
LGALS3BP_CD276	LGALS3BP_CD276	GALECTIN	LGALS3BP	CD276	NA	NA	NA	NA	PMID:20217867	Secreted Signaling	LGALS3BP - CD276
LGALS3BP_TREML2	LGALS3BP_TREML2	GALECTIN	LGALS3BP	TREML2	NA	NA	NA	NA	PMID:20217867	Secreted Signaling	LGALS3BP - TREML2
LGALS3BP_CD44	LGALS3BP_CD44	GALECTIN	LGALS3BP	CD44	NA	NA	NA	NA	PMID:20217867	Secreted Signaling	LGALS3BP - CD44
LGALS3BP_ATP1B3	LGALS3BP_ATP1B3	GALECTIN	LGALS3BP	ATP1B3	NA	NA	NA	NA	PMID:20217867	Secreted Signaling	LGALS3BP - ATP1B3
LGALS3BP_PPT1	LGALS3BP_PPT1	GALECTIN	LGALS3BP	PPT1	NA	NA	NA	NA	PMID:20217867	Secreted Signaling	LGALS3BP - PPT1
LGALS3BP_HSPA13	LGALS3BP_HSPA13	GALECTIN	LGALS3BP	HSPA13	NA	NA	NA	NA	PMID:20217867	Secreted Signaling	LGALS3BP - HSPA13
LGALS3BP_BTD	LGALS3BP_BTD	GALECTIN	LGALS3BP	BTD	NA	NA	NA	NA	PMID:20217867	Secreted Signaling	LGALS3BP - BTD
LGALS3BP_LAMC1	LGALS3BP_LAMC1	GALECTIN	LGALS3BP	LAMC1	NA	NA	NA	NA	PMID:20217867	Secreted Signaling	LGALS3BP - LAMC1
LGALS3BP_PSAP	LGALS3BP_PSAP	GALECTIN	LGALS3BP	PSAP	NA	NA	NA	NA	PMID:20217867	Secreted Signaling	LGALS3BP - PSAP
LGALS3BP_TFRC	LGALS3BP_TFRC	GALECTIN	LGALS3BP	TFRC	NA	NA	NA	NA	PMID:20217867	Secreted Signaling	LGALS3BP - TFRC
LGALS1_VCAM1	LGALS1_VCAM1	GALECTIN	LGALS1	VCAM1	NA	NA	NA	NA	PMID:19738201	Secreted Signaling	LGALS1 - VCAM1
LGALS3BP_ALPP	LGALS3BP_ALPP	GALECTIN	LGALS3BP	ALPP	NA	NA	NA	NA	PMID:20360068	Secreted Signaling	LGALS3BP - ALPP
LGALS3BP_RTN4RL2	LGALS3BP_RTN4RL2	GALECTIN	LGALS3BP	RTN4RL2	NA	NA	NA	NA	PMID:20360068	Secreted Signaling	LGALS3BP - RTN4RL2
LGALS3BP_NISCH	LGALS3BP_NISCH	GALECTIN	LGALS3BP	NISCH	NA	NA	NA	NA	PMID:22810585	Secreted Signaling	LGALS3BP - NISCH
LGALS1_FOLR1	LGALS1_FOLR1	GALECTIN	LGALS1	FOLR1	NA	NA	NA	NA	PMID:20360068	Secreted Signaling	LGALS1 - FOLR1
LGALS1_RTN4RL2	LGALS1_RTN4RL2	GALECTIN	LGALS1	RTN4RL2	NA	NA	NA	NA	PMID:20360068	Secreted Signaling	LGALS1 - RTN4RL2
LGALS1_ALPP	LGALS1_ALPP	GALECTIN	LGALS1	ALPP	NA	NA	NA	NA	PMID:20360068	Secreted Signaling	LGALS1 - ALPP
LGALS1_GPRC5A	LGALS1_GPRC5A	GALECTIN	LGALS1	GPRC5A	NA	NA	NA	NA	PMID:20360068	Secreted Signaling	LGALS1 - GPRC5A
LGALS3_ITGB4	LGALS3_ITGB4	GALECTIN	LGALS3	ITGB4	NA	NA	NA	NA	PMID:19940114	Secreted Signaling	LGALS3 - ITGB4
LGALS3BP_ICAM1	LGALS3BP_ICAM1	GALECTIN	LGALS3BP	ICAM1	NA	NA	NA	NA	PMID:20217867	Secreted Signaling	LGALS3BP - ICAM1
LGALS3BP_CTSL	LGALS3BP_CTSL	GALECTIN	LGALS3BP	CTSL	NA	NA	NA	NA	PMID:20217867	Secreted Signaling	LGALS3BP - CTSL
LGALS1_PNP	LGALS1_PNP	GALECTIN	LGALS1	PNP	NA	NA	NA	NA	PMID:22623428	Secreted Signaling	LGALS1 - PNP
LGALS1_HSP90AA1	LGALS1_HSP90AA1	GALECTIN	LGALS1	HSP90AA1	NA	NA	NA	NA	PMID:22623428	Secreted Signaling	LGALS1 - HSP90AA1
LGALS3_S100A7	LGALS3_S100A7	GALECTIN	LGALS3	S100A7	NA	NA	NA	NA	PMID:17110338	Secreted Signaling	LGALS3 - S100A7
LGALS3_RYR2	LGALS3_RYR2	GALECTIN	LGALS3	RYR2	NA	NA	NA	NA	PMID:17110338	Secreted Signaling	LGALS3 - RYR2
LGALS1_THBS1	LGALS1_THBS1	GALECTIN	LGALS1	THBS1	NA	NA	NA	NA	PMID:12527107	Secreted Signaling	LGALS1 - THBS1
LGALS1_VTN	LGALS1_VTN	GALECTIN	LGALS1	VTN	NA	NA	NA	NA	PMID:12527107	Secreted Signaling	LGALS1 - VTN
LGALS3_LGALS3BP	LGALS3_LGALS3BP	GALECTIN	LGALS3	LGALS3BP	NA	NA	NA	NA	PMID:1917996	Secreted Signaling	LGALS3 - LGALS3BP
LGALS1_SPN	LGALS1_SPN	GALECTIN	LGALS1	SPN	NA	NA	NA	NA	PMID:10490978	Secreted Signaling	LGALS1 - SPN
LGALS1_CD7	LGALS1_CD7	GALECTIN	LGALS1	CD7	NA	NA	NA	NA	PMID:10490978	Secreted Signaling	LGALS1 - CD7
LGALS3BP_CD9	LGALS3BP_CD9	GALECTIN	LGALS3BP	CD9	NA	NA	NA	NA	PMID:20581239	Secreted Signaling	LGALS3BP - CD9
LGALS3_APP	LGALS3_APP	GALECTIN	LGALS3	APP	NA	NA	NA	NA	PMID:21832049	Secreted Signaling	LGALS3 - APP
LGALS3BP_SELE	LGALS3BP_SELE	GALECTIN	LGALS3BP	SELE	NA	NA	NA	NA	PMID:22970241	Secreted Signaling	LGALS3BP - SELE
LGALS3_LGALS3	LGALS3_LGALS3	GALECTIN	LGALS3	LGALS3	NA	NA	NA	NA	PMID:25416956	Secreted Signaling	LGALS3 - LGALS3
LGALS3_COLEC12	LGALS3_COLEC12	GALECTIN	LGALS3	COLEC12	NA	NA	NA	NA	PMID:26186194	Secreted Signaling	LGALS3 - COLEC12
LGALS3_LAMB1	LGALS3_LAMB1	GALECTIN	LGALS3	LAMB1	NA	NA	NA	NA	PMID:26186194	Secreted Signaling	LGALS3 - LAMB1
LGALS3_LAMA4	LGALS3_LAMA4	GALECTIN	LGALS3	LAMA4	NA	NA	NA	NA	PMID:26186194	Secreted Signaling	LGALS3 - LAMA4
LGALS3_ITGA2	LGALS3_ITGA2	GALECTIN	LGALS3	ITGA2	NA	NA	NA	NA	PMID:26186194	Secreted Signaling	LGALS3 - ITGA2
LGALS3_PTPRZ1	LGALS3_PTPRZ1	GALECTIN	LGALS3	PTPRZ1	NA	NA	NA	NA	PMID:26186194	Secreted Signaling	LGALS3 - PTPRZ1
LGALS3_NID2	LGALS3_NID2	GALECTIN	LGALS3	NID2	NA	NA	NA	NA	PMID:26186194	Secreted Signaling	LGALS3 - NID2
LGALS3_ALCAM	LGALS3_ALCAM	GALECTIN	LGALS3	ALCAM	NA	NA	NA	NA	PMID:26186194	Secreted Signaling	LGALS3 - ALCAM
LGALS3_ITGA1	LGALS3_ITGA1	GALECTIN	LGALS3	ITGA1	NA	NA	NA	NA	PMID:26186194	Secreted Signaling	LGALS3 - ITGA1
LGALS3_PTPRJ	LGALS3_PTPRJ	GALECTIN	LGALS3	PTPRJ	NA	NA	NA	NA	PMID:26186194	Secreted Signaling	LGALS3 - PTPRJ
LGALS3_CD58	LGALS3_CD58	GALECTIN	LGALS3	CD58	NA	NA	NA	NA	PMID:26186194	Secreted Signaling	LGALS3 - CD58
LGALS3_FLT4	LGALS3_FLT4	GALECTIN	LGALS3	FLT4	NA	NA	NA	NA	PMID:26186194	Secreted Signaling	LGALS3 - FLT4
LGALS3_LAMA1	LGALS3_LAMA1	GALECTIN	LGALS3	LAMA1	NA	NA	NA	NA	PMID:26186194	Secreted Signaling	LGALS3 - LAMA1
LGALS3_PTPRK	LGALS3_PTPRK	GALECTIN	LGALS3	PTPRK	NA	NA	NA	NA	PMID:26186194	Secreted Signaling	LGALS3 - PTPRK
LGALS3_NPTN	LGALS3_NPTN	GALECTIN	LGALS3	NPTN	NA	NA	NA	NA	PMID:26186194	Secreted Signaling	LGALS3 - NPTN
LGALS3_RTN4RL2	LGALS3_RTN4RL2	GALECTIN	LGALS3	RTN4RL2	NA	NA	NA	NA	PMID:26186194	Secreted Signaling	LGALS3 - RTN4RL2
LGALS3_BSG	LGALS3_BSG	GALECTIN	LGALS3	BSG	NA	NA	NA	NA	PMID:24755837	Secreted Signaling	LGALS3 - BSG
LGALS3_CADM1	LGALS3_CADM1	GALECTIN	LGALS3	CADM1	NA	NA	NA	NA	PMID:24755837	Secreted Signaling	LGALS3 - CADM1
LGALS3_LAMC1	LGALS3_LAMC1	GALECTIN	LGALS3	LAMC1	NA	NA	NA	NA	PMID:24755837	Secreted Signaling	LGALS3 - LAMC1
LGALS3_SLC1A3	LGALS3_SLC1A3	GALECTIN	LGALS3	SLC1A3	NA	NA	NA	NA	PMID:24755837	Secreted Signaling	LGALS3 - SLC1A3
LGALS3_SLC1A5	LGALS3_SLC1A5	GALECTIN	LGALS3	SLC1A5	NA	NA	NA	NA	PMID:24755837	Secreted Signaling	LGALS3 - SLC1A5
LGALS3BP_PRSS21	LGALS3BP_PRSS21	GALECTIN	LGALS3BP	PRSS21	NA	NA	NA	NA	PMID:26496610	Secreted Signaling	LGALS3BP - PRSS21
LGALS3BP_UGGT1	LGALS3BP_UGGT1	GALECTIN	LGALS3BP	UGGT1	NA	NA	NA	NA	PMID:26496610	Secreted Signaling	LGALS3BP - UGGT1
LGALS1_ANXA5	LGALS1_ANXA5	GALECTIN	LGALS1	ANXA5	NA	NA	NA	NA	11578147;12060119;15816005;16024610;16039166;16651473;17210701;17520064;18296634;18377872;18678619;19224539;19634143;20085295;20553848;20695460;20855422;20935162;21135415;21136691;21924258;22001959;22143989;22157353;22248470;22465936;22521999;22543296;22581694;23178681;23770345;24100277;24386269;24486158;24527689;24780912	Secreted Signaling	LGALS1 - ANXA5
LGALS1_LGALS3BP	LGALS1_LGALS3BP	GALECTIN	LGALS1	LGALS3BP	NA	NA	NA	NA	11146440	Secreted Signaling	LGALS1 - LGALS3BP
LGALS1_PSG1	LGALS1_PSG1	GALECTIN	LGALS1	PSG1	NA	NA	NA	NA	26186194	Secreted Signaling	LGALS1 - PSG1
LGALS1_SLAMF1	LGALS1_SLAMF1	GALECTIN	LGALS1	SLAMF1	NA	NA	NA	NA	26186194	Secreted Signaling	LGALS1 - SLAMF1
LGALS1_SLAMF7	LGALS1_SLAMF7	GALECTIN	LGALS1	SLAMF7	NA	NA	NA	NA	26186194	Secreted Signaling	LGALS1 - SLAMF7
LGALS1_VPREB1	LGALS1_VPREB1	GALECTIN	LGALS1	VPREB1	NA	NA	NA	NA	12271131	Secreted Signaling	LGALS1 - VPREB1
LGALS3_LPAR1	LGALS3_LPAR1	GALECTIN	LGALS3	LPAR1	NA	NA	NA	NA	26186194	Secreted Signaling	LGALS3 - LPAR1
LGALS3_P2RY12	LGALS3_P2RY12	GALECTIN	LGALS3	P2RY12	NA	NA	NA	NA	26186194	Secreted Signaling	LGALS3 - P2RY12
LGALS3_SOD1	LGALS3_SOD1	GALECTIN	LGALS3	SOD1	NA	NA	NA	NA	26344197	Secreted Signaling	LGALS3 - SOD1
LGALS3BP_NTRK1	LGALS3BP_NTRK1	GALECTIN	LGALS3BP	NTRK1	NA	NA	NA	NA	25921289	Secreted Signaling	LGALS3BP - NTRK1
LGALS3BP_SIGLEC7	LGALS3BP_SIGLEC7	GALECTIN	LGALS3BP	SIGLEC7	NA	NA	NA	NA	25320078	Secreted Signaling	LGALS3BP - SIGLEC7
LGALS9_CD45	LGALS9_CD45	GALECTIN	LGALS9	PTPRC	NA	NA	NA	NA	PMID: 30120235	Secreted Signaling	LGALS9 - CD45
NPS_NPSR1	NPS_NPSR1	NPS	NPS	NPSR1	NA	NA	NA	NA	PMID: 19732772	Secreted Signaling	NPS - NPSR1
NPVF_NPFFR1	NPVF_NPFFR1	NPVF	NPVF	NPFFR1	NA	NA	NA	NA	PMID: 29106375	Secreted Signaling	NPVF - NPFFR1
NPVF_NPFFR2	NPVF_NPFFR2	NPVF	NPVF	NPFFR2	NA	NA	NA	NA	PMID: 29106375	Secreted Signaling	NPVF - NPFFR2
OSTN_NPR3	OSTN_NPR3	OSTN	OSTN	NPR3	NA	NA	NA	NA	PMID: 29326144	Secreted Signaling	OSTN - NPR3
PMCH_MERTK	PMCH_MERTK	PMCH	PMCH	MERTK	NA	NA	NA	NA	PMID: 30501104	Secreted Signaling	PMCH - MERTK
PROS1_AXL	PROS1_AXL	PROS	PROS1	AXL	NA	NA	NA	NA	PMID: 29531161	Secreted Signaling	PROS1 - AXL
PROS1_TYRO3	PROS1_TYRO3	PROS	PROS1	TYRO3	NA	NA	NA	NA	PMID: 30501104	Secreted Signaling	PROS1 - TYRO3
PSAP_GPR37L1	PSAP_GPR37L1	PSAP	PSAP	GPR37L1	NA	NA	NA	NA	PMID: 23690594	Secreted Signaling	PSAP - GPR37L1
PSAP_GPR37	PSAP_GPR37	PSAP	PSAP	GPR37	NA	NA	NA	NA	PMID: 23690594	Secreted Signaling	PSAP - GPR37
PTH_PTH1R	PTH_PTH1R	PTH	PTH	PTH1R	NA	NA	NA	NA	KEGG: hsa04080	Secreted Signaling	PTH - PTH1R
PTH_PTH2R	PTH_PTH2R	PTH	PTH	PTH2R	NA	NA	NA	NA	KEGG: hsa04080	Secreted Signaling	PTH - PTH2R
PTH2_PTH1R	PTH2_PTH1R	PTH	PTH2	PTH1R	NA	NA	NA	NA	KEGG: hsa04080	Secreted Signaling	PTH2 - PTH1R
PTH2_PTH2R	PTH2_PTH2R	PTH	PTH2	PTH2R	NA	NA	NA	NA	KEGG: hsa04080	Secreted Signaling	PTH2 - PTH2R
PTHLH_PTH1R	PTHLH_PTH1R	PTH	PTHLH	PTH1R	NA	NA	NA	NA	PMID: 29577935	Secreted Signaling	PTHLH - PTH1R
QRFP_QRFPR	QRFP_QRFPR	QRFP	QRFP	QRFPR	NA	NA	NA	NA	PMID: 25386115	Secreted Signaling	QRFP - QRFPR
RARRES2_GPR1	RARRES2_GPR1	CHEMERIN	RARRES2	GPR1	NA	NA	NA	NA	PMID: 24671882	Secreted Signaling	RARRES2 - GPR1
RARRES2_CMKLR1	RARRES2_CMKLR1	CHEMERIN	RARRES2	CMKLR1	NA	NA	NA	NA	PMID: 24671882	Secreted Signaling	RARRES2 - CMKLR1
RLN1_RXFP2	RLN1_RXFP2	RLN	RLN1	RXFP2	NA	NA	NA	NA	KEGG: hsa04080	Secreted Signaling	RLN1 - RXFP2
RLN1_RXFP1	RLN1_RXFP1	RLN	RLN1	RXFP1	NA	NA	NA	NA	KEGG: hsa04080	Secreted Signaling	RLN1 - RXFP1
RLN1_RXFP3	RLN1_RXFP3	RLN	RLN1	RXFP3	NA	NA	NA	NA	KEGG: hsa04080	Secreted Signaling	RLN1 - RXFP3
RLN1_RXFP4	RLN1_RXFP4	RLN	RLN1	RXFP4	NA	NA	NA	NA	KEGG: hsa04080	Secreted Signaling	RLN1 - RXFP4
RLN3_RXFP3	RLN3_RXFP3	RLN	RLN3	RXFP3	NA	NA	NA	NA	KEGG: hsa04080	Secreted Signaling	RLN3 - RXFP3
RLN3_RXFP1	RLN3_RXFP1	RLN	RLN3	RXFP1	NA	NA	NA	NA	KEGG: hsa04080	Secreted Signaling	RLN3 - RXFP1
RLN3_RXFP4	RLN3_RXFP4	RLN	RLN3	RXFP4	NA	NA	NA	NA	KEGG: hsa04080	Secreted Signaling	RLN3 - RXFP4
RLN3_RXFP2	RLN3_RXFP2	RLN	RLN3	RXFP2	NA	NA	NA	NA	KEGG: hsa04080	Secreted Signaling	RLN3 - RXFP2
SAA1_FPR2	SAA1_FPR2	SAA	SAA1	FPR2	NA	NA	NA	NA	PMID: 22610094	Secreted Signaling	SAA1 - FPR2
SCGB3A2_MARCO	SCGB3A2_MARCO	UGRP1	SCGB3A2	MARCO	NA	NA	NA	NA	PMID: 12847263	Secreted Signaling	SCGB3A2 - MARCO
SCT_SCTR	SCT_SCTR	SCT	SCT	SCTR	NA	NA	NA	NA	KEGG: hsa04080	Secreted Signaling	SCT - SCTR
SLURP1_CHRNB1	SLURP1_CHRNB1	SLURP	SLURP1	CHRNB1	NA	NA	NA	NA	KEGG: hsa04080	Secreted Signaling	SLURP1 - CHRNB1
SLURP1_CHRNB2	SLURP1_CHRNB2	SLURP	SLURP1	CHRNB2	NA	NA	NA	NA	KEGG: hsa04080	Secreted Signaling	SLURP1 - CHRNB2
SLURP1_CHRNB3	SLURP1_CHRNB3	SLURP	SLURP1	CHRNB3	NA	NA	NA	NA	KEGG: hsa04080	Secreted Signaling	SLURP1 - CHRNB3
SLURP1_CHRNB4	SLURP1_CHRNB4	SLURP	SLURP1	CHRNB4	NA	NA	NA	NA	KEGG: hsa04080	Secreted Signaling	SLURP1 - CHRNB4
SLURP1_CHRNA1	SLURP1_CHRNA1	SLURP	SLURP1	CHRNA1	NA	NA	NA	NA	KEGG: hsa04080	Secreted Signaling	SLURP1 - CHRNA1
SLURP1_CHRNA2	SLURP1_CHRNA2	SLURP	SLURP1	CHRNA2	NA	NA	NA	NA	KEGG: hsa04080	Secreted Signaling	SLURP1 - CHRNA2
SLURP1_CHRNA3	SLURP1_CHRNA3	SLURP	SLURP1	CHRNA3	NA	NA	NA	NA	KEGG: hsa04080	Secreted Signaling	SLURP1 - CHRNA3
SLURP1_CHRNA4	SLURP1_CHRNA4	SLURP	SLURP1	CHRNA4	NA	NA	NA	NA	KEGG: hsa04080	Secreted Signaling	SLURP1 - CHRNA4
SLURP1_CHRNA5	SLURP1_CHRNA5	SLURP	SLURP1	CHRNA5	NA	NA	NA	NA	KEGG: hsa04080	Secreted Signaling	SLURP1 - CHRNA5
SLURP1_CHRNA6	SLURP1_CHRNA6	SLURP	SLURP1	CHRNA6	NA	NA	NA	NA	KEGG: hsa04080	Secreted Signaling	SLURP1 - CHRNA6
SLURP1_CHRNA9	SLURP1_CHRNA9	SLURP	SLURP1	CHRNA9	NA	NA	NA	NA	KEGG: hsa04080	Secreted Signaling	SLURP1 - CHRNA9
SLURP1_CHRNA10	SLURP1_CHRNA10	SLURP	SLURP1	CHRNA10	NA	NA	NA	NA	KEGG: hsa04080	Secreted Signaling	SLURP1 - CHRNA10
SLURP1_CHRND	SLURP1_CHRND	SLURP	SLURP1	CHRND	NA	NA	NA	NA	KEGG: hsa04080	Secreted Signaling	SLURP1 - CHRND
SLURP1_CHRNE	SLURP1_CHRNE	SLURP	SLURP1	CHRNE	NA	NA	NA	NA	KEGG: hsa04080	Secreted Signaling	SLURP1 - CHRNE
SLURP1_CHRNG	SLURP1_CHRNG	SLURP	SLURP1	CHRNG	NA	NA	NA	NA	KEGG: hsa04080	Secreted Signaling	SLURP1 - CHRNG
SLURP1_CHRNA7	SLURP1_CHRNA7	SLURP	SLURP1	CHRNA7	NA	NA	NA	NA	KEGG: hsa04080; PMID: 29545933;	Secreted Signaling	SLURP1 - CHRNA7
SLURP2_CHRNB1	SLURP2_CHRNB1	SLURP	SLURP2	CHRNB1	NA	NA	NA	NA	KEGG: hsa04080	Secreted Signaling	SLURP2 - CHRNB1
SLURP2_CHRNB2	SLURP2_CHRNB2	SLURP	SLURP2	CHRNB2	NA	NA	NA	NA	KEGG: hsa04080	Secreted Signaling	SLURP2 - CHRNB2
SLURP2_CHRNB3	SLURP2_CHRNB3	SLURP	SLURP2	CHRNB3	NA	NA	NA	NA	KEGG: hsa04080	Secreted Signaling	SLURP2 - CHRNB3
SLURP2_CHRNB4	SLURP2_CHRNB4	SLURP	SLURP2	CHRNB4	NA	NA	NA	NA	KEGG: hsa04080	Secreted Signaling	SLURP2 - CHRNB4
SLURP2_CHRNA1	SLURP2_CHRNA1	SLURP	SLURP2	CHRNA1	NA	NA	NA	NA	KEGG: hsa04080	Secreted Signaling	SLURP2 - CHRNA1
SLURP2_CHRNA2	SLURP2_CHRNA2	SLURP	SLURP2	CHRNA2	NA	NA	NA	NA	KEGG: hsa04080	Secreted Signaling	SLURP2 - CHRNA2
SLURP2_CHRNA3	SLURP2_CHRNA3	SLURP	SLURP2	CHRNA3	NA	NA	NA	NA	KEGG: hsa04080	Secreted Signaling	SLURP2 - CHRNA3
SLURP2_CHRNA4	SLURP2_CHRNA4	SLURP	SLURP2	CHRNA4	NA	NA	NA	NA	KEGG: hsa04080	Secreted Signaling	SLURP2 - CHRNA4
SLURP2_CHRNA5	SLURP2_CHRNA5	SLURP	SLURP2	CHRNA5	NA	NA	NA	NA	KEGG: hsa04080	Secreted Signaling	SLURP2 - CHRNA5
SLURP2_CHRNA6	SLURP2_CHRNA6	SLURP	SLURP2	CHRNA6	NA	NA	NA	NA	KEGG: hsa04080	Secreted Signaling	SLURP2 - CHRNA6
SLURP2_CHRNA7	SLURP2_CHRNA7	SLURP	SLURP2	CHRNA7	NA	NA	NA	NA	KEGG: hsa04080	Secreted Signaling	SLURP2 - CHRNA7
SLURP2_CHRNA9	SLURP2_CHRNA9	SLURP	SLURP2	CHRNA9	NA	NA	NA	NA	KEGG: hsa04080	Secreted Signaling	SLURP2 - CHRNA9
SLURP2_CHRNA10	SLURP2_CHRNA10	SLURP	SLURP2	CHRNA10	NA	NA	NA	NA	KEGG: hsa04080	Secreted Signaling	SLURP2 - CHRNA10
SLURP2_CHRND	SLURP2_CHRND	SLURP	SLURP2	CHRND	NA	NA	NA	NA	KEGG: hsa04080	Secreted Signaling	SLURP2 - CHRND
SLURP2_CHRNE	SLURP2_CHRNE	SLURP	SLURP2	CHRNE	NA	NA	NA	NA	KEGG: hsa04080	Secreted Signaling	SLURP2 - CHRNE
SLURP2_CHRNG	SLURP2_CHRNG	SLURP	SLURP2	CHRNG	NA	NA	NA	NA	KEGG: hsa04080	Secreted Signaling	SLURP2 - CHRNG
BTLA_TNFRSF14	BTLA_TNFRSF14	BTLA	BTLA	TNFRSF14	NA	NA	NA	NA	PMID: 21941365	Secreted Signaling	BTLA - TNFRSF14
TRH_TRHR	TRH_TRHR	TRH	TRH	TRHR	NA	NA	NA	NA	KEGG: hsa04080	Secreted Signaling	TRH - TRHR
UCN_CRHR1	UCN_CRHR1	UCN	UCN	CRHR1	NA	NA	NA	NA	KEGG: hsa04080	Secreted Signaling	UCN - CRHR1
UCN_CRHR2	UCN_CRHR2	UCN	UCN	CRHR2	NA	NA	NA	NA	KEGG: hsa04080	Secreted Signaling	UCN - CRHR2
UCN2_CRHR1	UCN2_CRHR1	UCN	UCN2	CRHR1	NA	NA	NA	NA	KEGG: hsa04080	Secreted Signaling	UCN2 - CRHR1
UCN2_CRHR2	UCN2_CRHR2	UCN	UCN2	CRHR2	NA	NA	NA	NA	KEGG: hsa04080	Secreted Signaling	UCN2 - CRHR2
UCN3_CRHR1	UCN3_CRHR1	UCN	UCN3	CRHR1	NA	NA	NA	NA	KEGG: hsa04080	Secreted Signaling	UCN3 - CRHR1
UCN3_CRHR2	UCN3_CRHR2	UCN	UCN3	CRHR2	NA	NA	NA	NA	KEGG: hsa04080	Secreted Signaling	UCN3 - CRHR2
UTS2B_UTS2R	UTS2B_UTS2R	UROTENSIN	UTS2B	UTS2R	NA	NA	NA	NA	PMID: 31556942	Secreted Signaling	UTS2B - UTS2R
UTS2B_SSTR5	UTS2B_SSTR5	UROTENSIN	UTS2B	SSTR5	NA	NA	NA	NA	PMID: 31556942	Secreted Signaling	UTS2B - SSTR5
BAG6_NCR3-PS	BAG6_NCR3-PS	BAG	BAG6	NCR3	NA	NA	NA	NA	PMID: 30021652	Secreted Signaling	BAG6 - NCR3-PS
LGALS9_HAVCR2	LGALS9_HAVCR2	GALECTIN	LGALS9	HAVCR2	NA	NA	NA	NA	PMID: 27192565	Secreted Signaling	LGALS9 - HAVCR2
LGALS9_CD44	LGALS9_CD44	GALECTIN	LGALS9	CD44	NA	NA	NA	NA	PMID: 25065622	Secreted Signaling	LGALS9 - CD44
COL1A1_ITGA1_ITGB1	COL1A1_ITGA1_ITGB1	COLLAGEN	COL1A1	ITGA1_ITGB1	NA	NA	NA	NA	KEGG: hsa04512	ECM-Receptor	COL1A1 - (ITGA1+ITGB1)
COL1A2_ITGA1_ITGB1	COL1A2_ITGA1_ITGB1	COLLAGEN	COL1A2	ITGA1_ITGB1	NA	NA	NA	NA	KEGG: hsa04512	ECM-Receptor	COL1A2 - (ITGA1+ITGB1)
COL2A1_ITGA1_ITGB1	COL2A1_ITGA1_ITGB1	COLLAGEN	COL2A1	ITGA1_ITGB1	NA	NA	NA	NA	KEGG: hsa04512	ECM-Receptor	COL2A1 - (ITGA1+ITGB1)
COL4A1_ITGA1_ITGB1	COL4A1_ITGA1_ITGB1	COLLAGEN	COL4A1	ITGA1_ITGB1	NA	NA	NA	NA	KEGG: hsa04512	ECM-Receptor	COL4A1 - (ITGA1+ITGB1)
COL4A2_ITGA1_ITGB1	COL4A2_ITGA1_ITGB1	COLLAGEN	COL4A2	ITGA1_ITGB1	NA	NA	NA	NA	KEGG: hsa04512	ECM-Receptor	COL4A2 - (ITGA1+ITGB1)
COL4A3_ITGA1_ITGB1	COL4A3_ITGA1_ITGB1	COLLAGEN	COL4A3	ITGA1_ITGB1	NA	NA	NA	NA	KEGG: hsa04512	ECM-Receptor	COL4A3 - (ITGA1+ITGB1)
COL4A4_ITGA1_ITGB1	COL4A4_ITGA1_ITGB1	COLLAGEN	COL4A4	ITGA1_ITGB1	NA	NA	NA	NA	KEGG: hsa04512	ECM-Receptor	COL4A4 - (ITGA1+ITGB1)
COL4A5_ITGA1_ITGB1	COL4A5_ITGA1_ITGB1	COLLAGEN	COL4A5	ITGA1_ITGB1	NA	NA	NA	NA	KEGG: hsa04512	ECM-Receptor	COL4A5 - (ITGA1+ITGB1)
COL4A6_ITGA1_ITGB1	COL4A6_ITGA1_ITGB1	COLLAGEN	COL4A6	ITGA1_ITGB1	NA	NA	NA	NA	KEGG: hsa04512	ECM-Receptor	COL4A6 - (ITGA1+ITGB1)
COL6A1_ITGA1_ITGB1	COL6A1_ITGA1_ITGB1	COLLAGEN	COL6A1	ITGA1_ITGB1	NA	NA	NA	NA	KEGG: hsa04512	ECM-Receptor	COL6A1 - (ITGA1+ITGB1)
COL6A2_ITGA1_ITGB1	COL6A2_ITGA1_ITGB1	COLLAGEN	COL6A2	ITGA1_ITGB1	NA	NA	NA	NA	KEGG: hsa04512	ECM-Receptor	COL6A2 - (ITGA1+ITGB1)
COL6A3_ITGA1_ITGB1	COL6A3_ITGA1_ITGB1	COLLAGEN	COL6A3	ITGA1_ITGB1	NA	NA	NA	NA	KEGG: hsa04512	ECM-Receptor	COL6A3 - (ITGA1+ITGB1)
COL6A5_ITGA1_ITGB1	COL6A5_ITGA1_ITGB1	COLLAGEN	COL6A5	ITGA1_ITGB1	NA	NA	NA	NA	KEGG: hsa04512	ECM-Receptor	COL6A5 - (ITGA1+ITGB1)
COL6A6_ITGA1_ITGB1	COL6A6_ITGA1_ITGB1	COLLAGEN	COL6A6	ITGA1_ITGB1	NA	NA	NA	NA	KEGG: hsa04512	ECM-Receptor	COL6A6 - (ITGA1+ITGB1)
COL9A1_ITGA1_ITGB1	COL9A1_ITGA1_ITGB1	COLLAGEN	COL9A1	ITGA1_ITGB1	NA	NA	NA	NA	KEGG: hsa04512	ECM-Receptor	COL9A1 - (ITGA1+ITGB1)
COL9A2_ITGA1_ITGB1	COL9A2_ITGA1_ITGB1	COLLAGEN	COL9A2	ITGA1_ITGB1	NA	NA	NA	NA	KEGG: hsa04512	ECM-Receptor	COL9A2 - (ITGA1+ITGB1)
COL9A3_ITGA1_ITGB1	COL9A3_ITGA1_ITGB1	COLLAGEN	COL9A3	ITGA1_ITGB1	NA	NA	NA	NA	KEGG: hsa04512	ECM-Receptor	COL9A3 - (ITGA1+ITGB1)
COL1A1_ITGA2_ITGB1	COL1A1_ITGA2_ITGB1	COLLAGEN	COL1A1	ITGA2_ITGB1	NA	NA	NA	NA	KEGG: hsa04512	ECM-Receptor	COL1A1 - (ITGA2+ITGB1)
COL1A2_ITGA2_ITGB1	COL1A2_ITGA2_ITGB1	COLLAGEN	COL1A2	ITGA2_ITGB1	NA	NA	NA	NA	KEGG: hsa04512	ECM-Receptor	COL1A2 - (ITGA2+ITGB1)
COL2A1_ITGA2_ITGB1	COL2A1_ITGA2_ITGB1	COLLAGEN	COL2A1	ITGA2_ITGB1	NA	NA	NA	NA	KEGG: hsa04512	ECM-Receptor	COL2A1 - (ITGA2+ITGB1)
COL4A1_ITGA2_ITGB1	COL4A1_ITGA2_ITGB1	COLLAGEN	COL4A1	ITGA2_ITGB1	NA	NA	NA	NA	KEGG: hsa04512	ECM-Receptor	COL4A1 - (ITGA2+ITGB1)
COL4A2_ITGA2_ITGB1	COL4A2_ITGA2_ITGB1	COLLAGEN	COL4A2	ITGA2_ITGB1	NA	NA	NA	NA	KEGG: hsa04512	ECM-Receptor	COL4A2 - (ITGA2+ITGB1)
COL4A3_ITGA2_ITGB1	COL4A3_ITGA2_ITGB1	COLLAGEN	COL4A3	ITGA2_ITGB1	NA	NA	NA	NA	KEGG: hsa04512	ECM-Receptor	COL4A3 - (ITGA2+ITGB1)
COL4A4_ITGA2_ITGB1	COL4A4_ITGA2_ITGB1	COLLAGEN	COL4A4	ITGA2_ITGB1	NA	NA	NA	NA	KEGG: hsa04512	ECM-Receptor	COL4A4 - (ITGA2+ITGB1)
COL4A5_ITGA2_ITGB1	COL4A5_ITGA2_ITGB1	COLLAGEN	COL4A5	ITGA2_ITGB1	NA	NA	NA	NA	KEGG: hsa04512	ECM-Receptor	COL4A5 - (ITGA2+ITGB1)
COL4A6_ITGA2_ITGB1	COL4A6_ITGA2_ITGB1	COLLAGEN	COL4A6	ITGA2_ITGB1	NA	NA	NA	NA	KEGG: hsa04512	ECM-Receptor	COL4A6 - (ITGA2+ITGB1)
COL6A1_ITGA2_ITGB1	COL6A1_ITGA2_ITGB1	COLLAGEN	COL6A1	ITGA2_ITGB1	NA	NA	NA	NA	KEGG: hsa04512	ECM-Receptor	COL6A1 - (ITGA2+ITGB1)
COL6A2_ITGA2_ITGB1	COL6A2_ITGA2_ITGB1	COLLAGEN	COL6A2	ITGA2_ITGB1	NA	NA	NA	NA	KEGG: hsa04512	ECM-Receptor	COL6A2 - (ITGA2+ITGB1)
COL6A3_ITGA2_ITGB1	COL6A3_ITGA2_ITGB1	COLLAGEN	COL6A3	ITGA2_ITGB1	NA	NA	NA	NA	KEGG: hsa04512	ECM-Receptor	COL6A3 - (ITGA2+ITGB1)
COL6A5_ITGA2_ITGB1	COL6A5_ITGA2_ITGB1	COLLAGEN	COL6A5	ITGA2_ITGB1	NA	NA	NA	NA	KEGG: hsa04512	ECM-Receptor	COL6A5 - (ITGA2+ITGB1)
COL6A6_ITGA2_ITGB1	COL6A6_ITGA2_ITGB1	COLLAGEN	COL6A6	ITGA2_ITGB1	NA	NA	NA	NA	KEGG: hsa04512	ECM-Receptor	COL6A6 - (ITGA2+ITGB1)
COL9A1_ITGA2_ITGB1	COL9A1_ITGA2_ITGB1	COLLAGEN	COL9A1	ITGA2_ITGB1	NA	NA	NA	NA	KEGG: hsa04512	ECM-Receptor	COL9A1 - (ITGA2+ITGB1)
COL9A2_ITGA2_ITGB1	COL9A2_ITGA2_ITGB1	COLLAGEN	COL9A2	ITGA2_ITGB1	NA	NA	NA	NA	KEGG: hsa04512	ECM-Receptor	COL9A2 - (ITGA2+ITGB1)
COL9A3_ITGA2_ITGB1	COL9A3_ITGA2_ITGB1	COLLAGEN	COL9A3	ITGA2_ITGB1	NA	NA	NA	NA	KEGG: hsa04512	ECM-Receptor	COL9A3 - (ITGA2+ITGB1)
FN1_ITGA3_ITGB1	FN1_ITGA3_ITGB1	FN1	FN1	ITGA3_ITGB1	NA	NA	NA	NA	KEGG: hsa04512	ECM-Receptor	FN1 - (ITGA3+ITGB1)
FN1_ITGA4_ITGB1	FN1_ITGA4_ITGB1	FN1	FN1	ITGA4_ITGB1	NA	NA	NA	NA	KEGG: hsa04512	ECM-Receptor	FN1 - (ITGA4+ITGB1)
FN1_ITGA5_ITGB1	FN1_ITGA5_ITGB1	FN1	FN1	ITGA5_ITGB1	NA	NA	NA	NA	KEGG: hsa04512	ECM-Receptor	FN1 - (ITGA5+ITGB1)
FN1_ITGA8_ITGB1	FN1_ITGA8_ITGB1	FN1	FN1	ITGA8_ITGB1	NA	NA	NA	NA	KEGG: hsa04512	ECM-Receptor	FN1 - (ITGA8+ITGB1)
LAMA1_ITGA1_ITGB1	LAMA1_ITGA1_ITGB1	LAMININ	LAMA1	ITGA1_ITGB1	NA	NA	NA	NA	KEGG: hsa04512	ECM-Receptor	LAMA1 - (ITGA1+ITGB1)
LAMA2_ITGA1_ITGB1	LAMA2_ITGA1_ITGB1	LAMININ	LAMA2	ITGA1_ITGB1	NA	NA	NA	NA	KEGG: hsa04512	ECM-Receptor	LAMA2 - (ITGA1+ITGB1)
LAMA3_ITGA1_ITGB1	LAMA3_ITGA1_ITGB1	LAMININ	LAMA3	ITGA1_ITGB1	NA	NA	NA	NA	KEGG: hsa04512	ECM-Receptor	LAMA3 - (ITGA1+ITGB1)
LAMA4_ITGA1_ITGB1	LAMA4_ITGA1_ITGB1	LAMININ	LAMA4	ITGA1_ITGB1	NA	NA	NA	NA	KEGG: hsa04512	ECM-Receptor	LAMA4 - (ITGA1+ITGB1)
LAMA5_ITGA1_ITGB1	LAMA5_ITGA1_ITGB1	LAMININ	LAMA5	ITGA1_ITGB1	NA	NA	NA	NA	KEGG: hsa04512	ECM-Receptor	LAMA5 - (ITGA1+ITGB1)
LAMB1_ITGA1_ITGB1	LAMB1_ITGA1_ITGB1	LAMININ	LAMB1	ITGA1_ITGB1	NA	NA	NA	NA	KEGG: hsa04512	ECM-Receptor	LAMB1 - (ITGA1+ITGB1)
LAMB2_ITGA1_ITGB1	LAMB2_ITGA1_ITGB1	LAMININ	LAMB2	ITGA1_ITGB1	NA	NA	NA	NA	KEGG: hsa04512	ECM-Receptor	LAMB2 - (ITGA1+ITGB1)
LAMB3_ITGA1_ITGB1	LAMB3_ITGA1_ITGB1	LAMININ	LAMB3	ITGA1_ITGB1	NA	NA	NA	NA	KEGG: hsa04512	ECM-Receptor	LAMB3 - (ITGA1+ITGB1)
LAMC1_ITGA1_ITGB1	LAMC1_ITGA1_ITGB1	LAMININ	LAMC1	ITGA1_ITGB1	NA	NA	NA	NA	KEGG: hsa04512	ECM-Receptor	LAMC1 - (ITGA1+ITGB1)
LAMC2_ITGA1_ITGB1	LAMC2_ITGA1_ITGB1	LAMININ	LAMC2	ITGA1_ITGB1	NA	NA	NA	NA	KEGG: hsa04512	ECM-Receptor	LAMC2 - (ITGA1+ITGB1)
LAMC3_ITGA1_ITGB1	LAMC3_ITGA1_ITGB1	LAMININ	LAMC3	ITGA1_ITGB1	NA	NA	NA	NA	KEGG: hsa04512	ECM-Receptor	LAMC3 - (ITGA1+ITGB1)
LAMA1_ITGA2_ITGB1	LAMA1_ITGA2_ITGB1	LAMININ	LAMA1	ITGA2_ITGB1	NA	NA	NA	NA	KEGG: hsa04512	ECM-Receptor	LAMA1 - (ITGA2+ITGB1)
LAMA2_ITGA2_ITGB1	LAMA2_ITGA2_ITGB1	LAMININ	LAMA2	ITGA2_ITGB1	NA	NA	NA	NA	KEGG: hsa04512	ECM-Receptor	LAMA2 - (ITGA2+ITGB1)
LAMA3_ITGA2_ITGB1	LAMA3_ITGA2_ITGB1	LAMININ	LAMA3	ITGA2_ITGB1	NA	NA	NA	NA	KEGG: hsa04512	ECM-Receptor	LAMA3 - (ITGA2+ITGB1)
LAMA4_ITGA2_ITGB1	LAMA4_ITGA2_ITGB1	LAMININ	LAMA4	ITGA2_ITGB1	NA	NA	NA	NA	KEGG: hsa04512	ECM-Receptor	LAMA4 - (ITGA2+ITGB1)
LAMA5_ITGA2_ITGB1	LAMA5_ITGA2_ITGB1	LAMININ	LAMA5	ITGA2_ITGB1	NA	NA	NA	NA	KEGG: hsa04512	ECM-Receptor	LAMA5 - (ITGA2+ITGB1)
LAMB1_ITGA2_ITGB1	LAMB1_ITGA2_ITGB1	LAMININ	LAMB1	ITGA2_ITGB1	NA	NA	NA	NA	KEGG: hsa04512	ECM-Receptor	LAMB1 - (ITGA2+ITGB1)
LAMB2_ITGA2_ITGB1	LAMB2_ITGA2_ITGB1	LAMININ	LAMB2	ITGA2_ITGB1	NA	NA	NA	NA	KEGG: hsa04512	ECM-Receptor	LAMB2 - (ITGA2+ITGB1)
LAMB3_ITGA2_ITGB1	LAMB3_ITGA2_ITGB1	LAMININ	LAMB3	ITGA2_ITGB1	NA	NA	NA	NA	KEGG: hsa04512	ECM-Receptor	LAMB3 - (ITGA2+ITGB1)
LAMC1_ITGA2_ITGB1	LAMC1_ITGA2_ITGB1	LAMININ	LAMC1	ITGA2_ITGB1	NA	NA	NA	NA	KEGG: hsa04512	ECM-Receptor	LAMC1 - (ITGA2+ITGB1)
LAMC2_ITGA2_ITGB1	LAMC2_ITGA2_ITGB1	LAMININ	LAMC2	ITGA2_ITGB1	NA	NA	NA	NA	KEGG: hsa04512	ECM-Receptor	LAMC2 - (ITGA2+ITGB1)
LAMC3_ITGA2_ITGB1	LAMC3_ITGA2_ITGB1	LAMININ	LAMC3	ITGA2_ITGB1	NA	NA	NA	NA	KEGG: hsa04512	ECM-Receptor	LAMC3 - (ITGA2+ITGB1)
CHAD_ITGA2_ITGB1	CHAD_ITGA2_ITGB1	CHAD	CHAD	ITGA2_ITGB1	NA	NA	NA	NA	KEGG: hsa04512	ECM-Receptor	CHAD - (ITGA2+ITGB1)
LAMA1_ITGA3_ITGB1	LAMA1_ITGA3_ITGB1	LAMININ	LAMA1	ITGA3_ITGB1	NA	NA	NA	NA	KEGG: hsa04512	ECM-Receptor	LAMA1 - (ITGA3+ITGB1)
LAMA2_ITGA3_ITGB1	LAMA2_ITGA3_ITGB1	LAMININ	LAMA2	ITGA3_ITGB1	NA	NA	NA	NA	KEGG: hsa04512	ECM-Receptor	LAMA2 - (ITGA3+ITGB1)
LAMA3_ITGA3_ITGB1	LAMA3_ITGA3_ITGB1	LAMININ	LAMA3	ITGA3_ITGB1	NA	NA	NA	NA	KEGG: hsa04512	ECM-Receptor	LAMA3 - (ITGA3+ITGB1)
LAMA4_ITGA3_ITGB1	LAMA4_ITGA3_ITGB1	LAMININ	LAMA4	ITGA3_ITGB1	NA	NA	NA	NA	KEGG: hsa04512	ECM-Receptor	LAMA4 - (ITGA3+ITGB1)
LAMA5_ITGA3_ITGB1	LAMA5_ITGA3_ITGB1	LAMININ	LAMA5	ITGA3_ITGB1	NA	NA	NA	NA	KEGG: hsa04512	ECM-Receptor	LAMA5 - (ITGA3+ITGB1)
LAMB1_ITGA3_ITGB1	LAMB1_ITGA3_ITGB1	LAMININ	LAMB1	ITGA3_ITGB1	NA	NA	NA	NA	KEGG: hsa04512	ECM-Receptor	LAMB1 - (ITGA3+ITGB1)
LAMB2_ITGA3_ITGB1	LAMB2_ITGA3_ITGB1	LAMININ	LAMB2	ITGA3_ITGB1	NA	NA	NA	NA	KEGG: hsa04512	ECM-Receptor	LAMB2 - (ITGA3+ITGB1)
LAMB3_ITGA3_ITGB1	LAMB3_ITGA3_ITGB1	LAMININ	LAMB3	ITGA3_ITGB1	NA	NA	NA	NA	KEGG: hsa04512	ECM-Receptor	LAMB3 - (ITGA3+ITGB1)
LAMC1_ITGA3_ITGB1	LAMC1_ITGA3_ITGB1	LAMININ	LAMC1	ITGA3_ITGB1	NA	NA	NA	NA	KEGG: hsa04512	ECM-Receptor	LAMC1 - (ITGA3+ITGB1)
LAMC2_ITGA3_ITGB1	LAMC2_ITGA3_ITGB1	LAMININ	LAMC2	ITGA3_ITGB1	NA	NA	NA	NA	KEGG: hsa04512	ECM-Receptor	LAMC2 - (ITGA3+ITGB1)
LAMC3_ITGA3_ITGB1	LAMC3_ITGA3_ITGB1	LAMININ	LAMC3	ITGA3_ITGB1	NA	NA	NA	NA	KEGG: hsa04512	ECM-Receptor	LAMC3 - (ITGA3+ITGB1)
RELN_ITGA3_ITGB1	RELN_ITGA3_ITGB1	RELN	RELN	ITGA3_ITGB1	NA	NA	NA	NA	KEGG: hsa04512	ECM-Receptor	RELN - (ITGA3+ITGB1)
THBS1_ITGA3_ITGB1	THBS1_ITGA3_ITGB1	THBS	THBS1	ITGA3_ITGB1	NA	NA	NA	NA	KEGG: hsa04512	ECM-Receptor	THBS1 - (ITGA3+ITGB1)
THBS2_ITGA3_ITGB1	THBS2_ITGA3_ITGB1	THBS	THBS2	ITGA3_ITGB1	NA	NA	NA	NA	KEGG: hsa04512	ECM-Receptor	THBS2 - (ITGA3+ITGB1)
THBS3_ITGA3_ITGB1	THBS3_ITGA3_ITGB1	THBS	THBS3	ITGA3_ITGB1	NA	NA	NA	NA	KEGG: hsa04512	ECM-Receptor	THBS3 - (ITGA3+ITGB1)
THBS4_ITGA3_ITGB1	THBS4_ITGA3_ITGB1	THBS	THBS4	ITGA3_ITGB1	NA	NA	NA	NA	KEGG: hsa04512	ECM-Receptor	THBS4 - (ITGA3+ITGB1)
COMP_ITGA3_ITGB1	COMP_ITGA3_ITGB1	THBS	COMP	ITGA3_ITGB1	NA	NA	NA	NA	KEGG: hsa04512	ECM-Receptor	COMP - (ITGA3+ITGB1)
COL1A1_ITGA3_ITGB1	COL1A1_ITGA3_ITGB1	COLLAGEN	COL1A1	ITGA3_ITGB1	NA	NA	NA	NA	KEGG: hsa04512	ECM-Receptor	COL1A1 - (ITGA3+ITGB1)
COL1A2_ITGA3_ITGB1	COL1A2_ITGA3_ITGB1	COLLAGEN	COL1A2	ITGA3_ITGB1	NA	NA	NA	NA	KEGG: hsa04512	ECM-Receptor	COL1A2 - (ITGA3+ITGB1)
COL2A1_ITGA3_ITGB1	COL2A1_ITGA3_ITGB1	COLLAGEN	COL2A1	ITGA3_ITGB1	NA	NA	NA	NA	KEGG: hsa04512	ECM-Receptor	COL2A1 - (ITGA3+ITGB1)
COL4A1_ITGA3_ITGB1	COL4A1_ITGA3_ITGB1	COLLAGEN	COL4A1	ITGA3_ITGB1	NA	NA	NA	NA	KEGG: hsa04512	ECM-Receptor	COL4A1 - (ITGA3+ITGB1)
COL4A2_ITGA3_ITGB1	COL4A2_ITGA3_ITGB1	COLLAGEN	COL4A2	ITGA3_ITGB1	NA	NA	NA	NA	KEGG: hsa04512	ECM-Receptor	COL4A2 - (ITGA3+ITGB1)
COL4A3_ITGA3_ITGB1	COL4A3_ITGA3_ITGB1	COLLAGEN	COL4A3	ITGA3_ITGB1	NA	NA	NA	NA	KEGG: hsa04512	ECM-Receptor	COL4A3 - (ITGA3+ITGB1)
COL4A4_ITGA3_ITGB1	COL4A4_ITGA3_ITGB1	COLLAGEN	COL4A4	ITGA3_ITGB1	NA	NA	NA	NA	KEGG: hsa04512	ECM-Receptor	COL4A4 - (ITGA3+ITGB1)
COL4A5_ITGA3_ITGB1	COL4A5_ITGA3_ITGB1	COLLAGEN	COL4A5	ITGA3_ITGB1	NA	NA	NA	NA	KEGG: hsa04512	ECM-Receptor	COL4A5 - (ITGA3+ITGB1)
COL4A6_ITGA3_ITGB1	COL4A6_ITGA3_ITGB1	COLLAGEN	COL4A6	ITGA3_ITGB1	NA	NA	NA	NA	KEGG: hsa04512	ECM-Receptor	COL4A6 - (ITGA3+ITGB1)
COL6A1_ITGA3_ITGB1	COL6A1_ITGA3_ITGB1	COLLAGEN	COL6A1	ITGA3_ITGB1	NA	NA	NA	NA	KEGG: hsa04512	ECM-Receptor	COL6A1 - (ITGA3+ITGB1)
COL6A2_ITGA3_ITGB1	COL6A2_ITGA3_ITGB1	COLLAGEN	COL6A2	ITGA3_ITGB1	NA	NA	NA	NA	KEGG: hsa04512	ECM-Receptor	COL6A2 - (ITGA3+ITGB1)
COL6A3_ITGA3_ITGB1	COL6A3_ITGA3_ITGB1	COLLAGEN	COL6A3	ITGA3_ITGB1	NA	NA	NA	NA	KEGG: hsa04512	ECM-Receptor	COL6A3 - (ITGA3+ITGB1)
COL6A5_ITGA3_ITGB1	COL6A5_ITGA3_ITGB1	COLLAGEN	COL6A5	ITGA3_ITGB1	NA	NA	NA	NA	KEGG: hsa04512	ECM-Receptor	COL6A5 - (ITGA3+ITGB1)
COL6A6_ITGA3_ITGB1	COL6A6_ITGA3_ITGB1	COLLAGEN	COL6A6	ITGA3_ITGB1	NA	NA	NA	NA	KEGG: hsa04512	ECM-Receptor	COL6A6 - (ITGA3+ITGB1)
COL9A1_ITGA3_ITGB1	COL9A1_ITGA3_ITGB1	COLLAGEN	COL9A1	ITGA3_ITGB1	NA	NA	NA	NA	KEGG: hsa04512	ECM-Receptor	COL9A1 - (ITGA3+ITGB1)
COL9A2_ITGA3_ITGB1	COL9A2_ITGA3_ITGB1	COLLAGEN	COL9A2	ITGA3_ITGB1	NA	NA	NA	NA	KEGG: hsa04512	ECM-Receptor	COL9A2 - (ITGA3+ITGB1)
COL9A3_ITGA3_ITGB1	COL9A3_ITGA3_ITGB1	COLLAGEN	COL9A3	ITGA3_ITGB1	NA	NA	NA	NA	KEGG: hsa04512	ECM-Receptor	COL9A3 - (ITGA3+ITGB1)
LAMA1_ITGA6_ITGB1	LAMA1_ITGA6_ITGB1	LAMININ	LAMA1	ITGA6_ITGB1	NA	NA	NA	NA	KEGG: hsa04512	ECM-Receptor	LAMA1 - (ITGA6+ITGB1)
LAMA2_ITGA6_ITGB1	LAMA2_ITGA6_ITGB1	LAMININ	LAMA2	ITGA6_ITGB1	NA	NA	NA	NA	KEGG: hsa04512	ECM-Receptor	LAMA2 - (ITGA6+ITGB1)
LAMA3_ITGA6_ITGB1	LAMA3_ITGA6_ITGB1	LAMININ	LAMA3	ITGA6_ITGB1	NA	NA	NA	NA	KEGG: hsa04512	ECM-Receptor	LAMA3 - (ITGA6+ITGB1)
LAMA4_ITGA6_ITGB1	LAMA4_ITGA6_ITGB1	LAMININ	LAMA4	ITGA6_ITGB1	NA	NA	NA	NA	KEGG: hsa04512	ECM-Receptor	LAMA4 - (ITGA6+ITGB1)
LAMA5_ITGA6_ITGB1	LAMA5_ITGA6_ITGB1	LAMININ	LAMA5	ITGA6_ITGB1	NA	NA	NA	NA	KEGG: hsa04512	ECM-Receptor	LAMA5 - (ITGA6+ITGB1)
LAMB1_ITGA6_ITGB1	LAMB1_ITGA6_ITGB1	LAMININ	LAMB1	ITGA6_ITGB1	NA	NA	NA	NA	KEGG: hsa04512	ECM-Receptor	LAMB1 - (ITGA6+ITGB1)
LAMB2_ITGA6_ITGB1	LAMB2_ITGA6_ITGB1	LAMININ	LAMB2	ITGA6_ITGB1	NA	NA	NA	NA	KEGG: hsa04512	ECM-Receptor	LAMB2 - (ITGA6+ITGB1)
LAMB3_ITGA6_ITGB1	LAMB3_ITGA6_ITGB1	LAMININ	LAMB3	ITGA6_ITGB1	NA	NA	NA	NA	KEGG: hsa04512	ECM-Receptor	LAMB3 - (ITGA6+ITGB1)
LAMC1_ITGA6_ITGB1	LAMC1_ITGA6_ITGB1	LAMININ	LAMC1	ITGA6_ITGB1	NA	NA	NA	NA	KEGG: hsa04512	ECM-Receptor	LAMC1 - (ITGA6+ITGB1)
LAMC2_ITGA6_ITGB1	LAMC2_ITGA6_ITGB1	LAMININ	LAMC2	ITGA6_ITGB1	NA	NA	NA	NA	KEGG: hsa04512	ECM-Receptor	LAMC2 - (ITGA6+ITGB1)
LAMC3_ITGA6_ITGB1	LAMC3_ITGA6_ITGB1	LAMININ	LAMC3	ITGA6_ITGB1	NA	NA	NA	NA	KEGG: hsa04512	ECM-Receptor	LAMC3 - (ITGA6+ITGB1)
LAMA1_ITGA7_ITGB1	LAMA1_ITGA7_ITGB1	LAMININ	LAMA1	ITGA7_ITGB1	NA	NA	NA	NA	KEGG: hsa04512	ECM-Receptor	LAMA1 - (ITGA7+ITGB1)
LAMA2_ITGA7_ITGB1	LAMA2_ITGA7_ITGB1	LAMININ	LAMA2	ITGA7_ITGB1	NA	NA	NA	NA	KEGG: hsa04512	ECM-Receptor	LAMA2 - (ITGA7+ITGB1)
LAMA3_ITGA7_ITGB1	LAMA3_ITGA7_ITGB1	LAMININ	LAMA3	ITGA7_ITGB1	NA	NA	NA	NA	KEGG: hsa04512	ECM-Receptor	LAMA3 - (ITGA7+ITGB1)
LAMA4_ITGA7_ITGB1	LAMA4_ITGA7_ITGB1	LAMININ	LAMA4	ITGA7_ITGB1	NA	NA	NA	NA	KEGG: hsa04512	ECM-Receptor	LAMA4 - (ITGA7+ITGB1)
LAMA5_ITGA7_ITGB1	LAMA5_ITGA7_ITGB1	LAMININ	LAMA5	ITGA7_ITGB1	NA	NA	NA	NA	KEGG: hsa04512	ECM-Receptor	LAMA5 - (ITGA7+ITGB1)
LAMB1_ITGA7_ITGB1	LAMB1_ITGA7_ITGB1	LAMININ	LAMB1	ITGA7_ITGB1	NA	NA	NA	NA	KEGG: hsa04512	ECM-Receptor	LAMB1 - (ITGA7+ITGB1)
LAMB2_ITGA7_ITGB1	LAMB2_ITGA7_ITGB1	LAMININ	LAMB2	ITGA7_ITGB1	NA	NA	NA	NA	KEGG: hsa04512	ECM-Receptor	LAMB2 - (ITGA7+ITGB1)
LAMB3_ITGA7_ITGB1	LAMB3_ITGA7_ITGB1	LAMININ	LAMB3	ITGA7_ITGB1	NA	NA	NA	NA	KEGG: hsa04512	ECM-Receptor	LAMB3 - (ITGA7+ITGB1)
LAMC1_ITGA7_ITGB1	LAMC1_ITGA7_ITGB1	LAMININ	LAMC1	ITGA7_ITGB1	NA	NA	NA	NA	KEGG: hsa04512	ECM-Receptor	LAMC1 - (ITGA7+ITGB1)
LAMC2_ITGA7_ITGB1	LAMC2_ITGA7_ITGB1	LAMININ	LAMC2	ITGA7_ITGB1	NA	NA	NA	NA	KEGG: hsa04512	ECM-Receptor	LAMC2 - (ITGA7+ITGB1)
LAMC3_ITGA7_ITGB1	LAMC3_ITGA7_ITGB1	LAMININ	LAMC3	ITGA7_ITGB1	NA	NA	NA	NA	KEGG: hsa04512	ECM-Receptor	LAMC3 - (ITGA7+ITGB1)
VTN_ITGA8_ITGB1	VTN_ITGA8_ITGB1	VTN	VTN	ITGA8_ITGB1	NA	NA	NA	NA	KEGG: hsa04512	ECM-Receptor	VTN - (ITGA8+ITGB1)
TNC_ITGA8_ITGB1	TNC_ITGA8_ITGB1	TENASCIN	TNC	ITGA8_ITGB1	NA	NA	NA	NA	KEGG: hsa04512	ECM-Receptor	TNC - (ITGA8+ITGB1)
TNR_ITGA8_ITGB1	TNR_ITGA8_ITGB1	TENASCIN	TNR	ITGA8_ITGB1	NA	NA	NA	NA	KEGG: hsa04512	ECM-Receptor	TNR - (ITGA8+ITGB1)
TNN_ITGA8_ITGB1	TNN_ITGA8_ITGB1	TENASCIN	TNN	ITGA8_ITGB1	NA	NA	NA	NA	KEGG: hsa04512	ECM-Receptor	TNN - (ITGA8+ITGB1)
TNXB_ITGA8_ITGB1	TNXB_ITGA8_ITGB1	TENASCIN	TNXB	ITGA8_ITGB1	NA	NA	NA	NA	KEGG: hsa04512	ECM-Receptor	TNXB - (ITGA8+ITGB1)
NPNT1_ITGA8_ITGB1	NPNT1_ITGA8_ITGB1	NPNT	Npnt complex 1	ITGA8_ITGB1	NA	NA	NA	NA	KEGG: hsa04512	ECM-Receptor	NPNT1 - (ITGA8+ITGB1)
NPNT2_ITGA8_ITGB1	NPNT2_ITGA8_ITGB1	NPNT	Npnt complex 2	ITGA8_ITGB1	NA	NA	NA	NA	KEGG: hsa04512	ECM-Receptor	NPNT2 - (ITGA8+ITGB1)
TNC_ITGA9_ITGB1	TNC_ITGA9_ITGB1	TENASCIN	TNC	ITGA9_ITGB1	NA	NA	NA	NA	KEGG: hsa04512	ECM-Receptor	TNC - (ITGA9+ITGB1)
TNR_ITGA9_ITGB1	TNR_ITGA9_ITGB1	TENASCIN	TNR	ITGA9_ITGB1	NA	NA	NA	NA	KEGG: hsa04512	ECM-Receptor	TNR - (ITGA9+ITGB1)
TNN_ITGA9_ITGB1	TNN_ITGA9_ITGB1	TENASCIN	TNN	ITGA9_ITGB1	NA	NA	NA	NA	KEGG: hsa04512	ECM-Receptor	TNN - (ITGA9+ITGB1)
TNXB_ITGA9_ITGB1	TNXB_ITGA9_ITGB1	TENASCIN	TNXB	ITGA9_ITGB1	NA	NA	NA	NA	KEGG: hsa04512	ECM-Receptor	TNXB - (ITGA9+ITGB1)
COL1A1_ITGA9_ITGB1	COL1A1_ITGA9_ITGB1	COLLAGEN	COL1A1	ITGA9_ITGB1	NA	NA	NA	NA	KEGG: hsa04512	ECM-Receptor	COL1A1 - (ITGA9+ITGB1)
COL1A2_ITGA9_ITGB1	COL1A2_ITGA9_ITGB1	COLLAGEN	COL1A2	ITGA9_ITGB1	NA	NA	NA	NA	KEGG: hsa04512	ECM-Receptor	COL1A2 - (ITGA9+ITGB1)
COL2A1_ITGA9_ITGB1	COL2A1_ITGA9_ITGB1	COLLAGEN	COL2A1	ITGA9_ITGB1	NA	NA	NA	NA	KEGG: hsa04512	ECM-Receptor	COL2A1 - (ITGA9+ITGB1)
COL4A1_ITGA9_ITGB1	COL4A1_ITGA9_ITGB1	COLLAGEN	COL4A1	ITGA9_ITGB1	NA	NA	NA	NA	KEGG: hsa04512	ECM-Receptor	COL4A1 - (ITGA9+ITGB1)
COL4A2_ITGA9_ITGB1	COL4A2_ITGA9_ITGB1	COLLAGEN	COL4A2	ITGA9_ITGB1	NA	NA	NA	NA	KEGG: hsa04512	ECM-Receptor	COL4A2 - (ITGA9+ITGB1)
COL4A3_ITGA9_ITGB1	COL4A3_ITGA9_ITGB1	COLLAGEN	COL4A3	ITGA9_ITGB1	NA	NA	NA	NA	KEGG: hsa04512	ECM-Receptor	COL4A3 - (ITGA9+ITGB1)
COL4A4_ITGA9_ITGB1	COL4A4_ITGA9_ITGB1	COLLAGEN	COL4A4	ITGA9_ITGB1	NA	NA	NA	NA	KEGG: hsa04512	ECM-Receptor	COL4A4 - (ITGA9+ITGB1)
COL4A5_ITGA9_ITGB1	COL4A5_ITGA9_ITGB1	COLLAGEN	COL4A5	ITGA9_ITGB1	NA	NA	NA	NA	KEGG: hsa04512	ECM-Receptor	COL4A5 - (ITGA9+ITGB1)
COL4A6_ITGA9_ITGB1	COL4A6_ITGA9_ITGB1	COLLAGEN	COL4A6	ITGA9_ITGB1	NA	NA	NA	NA	KEGG: hsa04512	ECM-Receptor	COL4A6 - (ITGA9+ITGB1)
COL6A1_ITGA9_ITGB1	COL6A1_ITGA9_ITGB1	COLLAGEN	COL6A1	ITGA9_ITGB1	NA	NA	NA	NA	KEGG: hsa04512	ECM-Receptor	COL6A1 - (ITGA9+ITGB1)
COL6A2_ITGA9_ITGB1	COL6A2_ITGA9_ITGB1	COLLAGEN	COL6A2	ITGA9_ITGB1	NA	NA	NA	NA	KEGG: hsa04512	ECM-Receptor	COL6A2 - (ITGA9+ITGB1)
COL6A3_ITGA9_ITGB1	COL6A3_ITGA9_ITGB1	COLLAGEN	COL6A3	ITGA9_ITGB1	NA	NA	NA	NA	KEGG: hsa04512	ECM-Receptor	COL6A3 - (ITGA9+ITGB1)
COL6A5_ITGA9_ITGB1	COL6A5_ITGA9_ITGB1	COLLAGEN	COL6A5	ITGA9_ITGB1	NA	NA	NA	NA	KEGG: hsa04512	ECM-Receptor	COL6A5 - (ITGA9+ITGB1)
COL6A6_ITGA9_ITGB1	COL6A6_ITGA9_ITGB1	COLLAGEN	COL6A6	ITGA9_ITGB1	NA	NA	NA	NA	KEGG: hsa04512	ECM-Receptor	COL6A6 - (ITGA9+ITGB1)
COL9A1_ITGA9_ITGB1	COL9A1_ITGA9_ITGB1	COLLAGEN	COL9A1	ITGA9_ITGB1	NA	NA	NA	NA	KEGG: hsa04512	ECM-Receptor	COL9A1 - (ITGA9+ITGB1)
COL9A2_ITGA9_ITGB1	COL9A2_ITGA9_ITGB1	COLLAGEN	COL9A2	ITGA9_ITGB1	NA	NA	NA	NA	KEGG: hsa04512	ECM-Receptor	COL9A2 - (ITGA9+ITGB1)
COL9A3_ITGA9_ITGB1	COL9A3_ITGA9_ITGB1	COLLAGEN	COL9A3	ITGA9_ITGB1	NA	NA	NA	NA	KEGG: hsa04512	ECM-Receptor	COL9A3 - (ITGA9+ITGB1)
LAMA1_ITGA9_ITGB1	LAMA1_ITGA9_ITGB1	LAMININ	LAMA1	ITGA9_ITGB1	NA	NA	NA	NA	KEGG: hsa04512	ECM-Receptor	LAMA1 - (ITGA9+ITGB1)
LAMA2_ITGA9_ITGB1	LAMA2_ITGA9_ITGB1	LAMININ	LAMA2	ITGA9_ITGB1	NA	NA	NA	NA	KEGG: hsa04512	ECM-Receptor	LAMA2 - (ITGA9+ITGB1)
LAMA3_ITGA9_ITGB1	LAMA3_ITGA9_ITGB1	LAMININ	LAMA3	ITGA9_ITGB1	NA	NA	NA	NA	KEGG: hsa04512	ECM-Receptor	LAMA3 - (ITGA9+ITGB1)
LAMA4_ITGA9_ITGB1	LAMA4_ITGA9_ITGB1	LAMININ	LAMA4	ITGA9_ITGB1	NA	NA	NA	NA	KEGG: hsa04512	ECM-Receptor	LAMA4 - (ITGA9+ITGB1)
LAMA5_ITGA9_ITGB1	LAMA5_ITGA9_ITGB1	LAMININ	LAMA5	ITGA9_ITGB1	NA	NA	NA	NA	KEGG: hsa04512	ECM-Receptor	LAMA5 - (ITGA9+ITGB1)
LAMB1_ITGA9_ITGB1	LAMB1_ITGA9_ITGB1	LAMININ	LAMB1	ITGA9_ITGB1	NA	NA	NA	NA	KEGG: hsa04512	ECM-Receptor	LAMB1 - (ITGA9+ITGB1)
LAMB2_ITGA9_ITGB1	LAMB2_ITGA9_ITGB1	LAMININ	LAMB2	ITGA9_ITGB1	NA	NA	NA	NA	KEGG: hsa04512	ECM-Receptor	LAMB2 - (ITGA9+ITGB1)
LAMB3_ITGA9_ITGB1	LAMB3_ITGA9_ITGB1	LAMININ	LAMB3	ITGA9_ITGB1	NA	NA	NA	NA	KEGG: hsa04512	ECM-Receptor	LAMB3 - (ITGA9+ITGB1)
LAMC1_ITGA9_ITGB1	LAMC1_ITGA9_ITGB1	LAMININ	LAMC1	ITGA9_ITGB1	NA	NA	NA	NA	KEGG: hsa04512	ECM-Receptor	LAMC1 - (ITGA9+ITGB1)
LAMC2_ITGA9_ITGB1	LAMC2_ITGA9_ITGB1	LAMININ	LAMC2	ITGA9_ITGB1	NA	NA	NA	NA	KEGG: hsa04512	ECM-Receptor	LAMC2 - (ITGA9+ITGB1)
LAMC3_ITGA9_ITGB1	LAMC3_ITGA9_ITGB1	LAMININ	LAMC3	ITGA9_ITGB1	NA	NA	NA	NA	KEGG: hsa04512	ECM-Receptor	LAMC3 - (ITGA9+ITGB1)
COL1A1_ITGA10_ITGB1	COL1A1_ITGA10_ITGB1	COLLAGEN	COL1A1	ITGA10_ITGB1	NA	NA	NA	NA	KEGG: hsa04512	ECM-Receptor	COL1A1 - (ITGA10+ITGB1)
COL1A2_ITGA10_ITGB1	COL1A2_ITGA10_ITGB1	COLLAGEN	COL1A2	ITGA10_ITGB1	NA	NA	NA	NA	KEGG: hsa04512	ECM-Receptor	COL1A2 - (ITGA10+ITGB1)
COL2A1_ITGA10_ITGB1	COL2A1_ITGA10_ITGB1	COLLAGEN	COL2A1	ITGA10_ITGB1	NA	NA	NA	NA	KEGG: hsa04512	ECM-Receptor	COL2A1 - (ITGA10+ITGB1)
COL4A1_ITGA10_ITGB1	COL4A1_ITGA10_ITGB1	COLLAGEN	COL4A1	ITGA10_ITGB1	NA	NA	NA	NA	KEGG: hsa04512	ECM-Receptor	COL4A1 - (ITGA10+ITGB1)
COL4A2_ITGA10_ITGB1	COL4A2_ITGA10_ITGB1	COLLAGEN	COL4A2	ITGA10_ITGB1	NA	NA	NA	NA	KEGG: hsa04512	ECM-Receptor	COL4A2 - (ITGA10+ITGB1)
COL4A3_ITGA10_ITGB1	COL4A3_ITGA10_ITGB1	COLLAGEN	COL4A3	ITGA10_ITGB1	NA	NA	NA	NA	KEGG: hsa04512	ECM-Receptor	COL4A3 - (ITGA10+ITGB1)
COL4A4_ITGA10_ITGB1	COL4A4_ITGA10_ITGB1	COLLAGEN	COL4A4	ITGA10_ITGB1	NA	NA	NA	NA	KEGG: hsa04512	ECM-Receptor	COL4A4 - (ITGA10+ITGB1)
COL4A5_ITGA10_ITGB1	COL4A5_ITGA10_ITGB1	COLLAGEN	COL4A5	ITGA10_ITGB1	NA	NA	NA	NA	KEGG: hsa04512	ECM-Receptor	COL4A5 - (ITGA10+ITGB1)
COL4A6_ITGA10_ITGB1	COL4A6_ITGA10_ITGB1	COLLAGEN	COL4A6	ITGA10_ITGB1	NA	NA	NA	NA	KEGG: hsa04512	ECM-Receptor	COL4A6 - (ITGA10+ITGB1)
COL6A1_ITGA10_ITGB1	COL6A1_ITGA10_ITGB1	COLLAGEN	COL6A1	ITGA10_ITGB1	NA	NA	NA	NA	KEGG: hsa04512	ECM-Receptor	COL6A1 - (ITGA10+ITGB1)
COL6A2_ITGA10_ITGB1	COL6A2_ITGA10_ITGB1	COLLAGEN	COL6A2	ITGA10_ITGB1	NA	NA	NA	NA	KEGG: hsa04512	ECM-Receptor	COL6A2 - (ITGA10+ITGB1)
COL6A3_ITGA10_ITGB1	COL6A3_ITGA10_ITGB1	COLLAGEN	COL6A3	ITGA10_ITGB1	NA	NA	NA	NA	KEGG: hsa04512	ECM-Receptor	COL6A3 - (ITGA10+ITGB1)
COL6A5_ITGA10_ITGB1	COL6A5_ITGA10_ITGB1	COLLAGEN	COL6A5	ITGA10_ITGB1	NA	NA	NA	NA	KEGG: hsa04512	ECM-Receptor	COL6A5 - (ITGA10+ITGB1)
COL6A6_ITGA10_ITGB1	COL6A6_ITGA10_ITGB1	COLLAGEN	COL6A6	ITGA10_ITGB1	NA	NA	NA	NA	KEGG: hsa04512	ECM-Receptor	COL6A6 - (ITGA10+ITGB1)
COL9A1_ITGA10_ITGB1	COL9A1_ITGA10_ITGB1	COLLAGEN	COL9A1	ITGA10_ITGB1	NA	NA	NA	NA	KEGG: hsa04512	ECM-Receptor	COL9A1 - (ITGA10+ITGB1)
COL9A2_ITGA10_ITGB1	COL9A2_ITGA10_ITGB1	COLLAGEN	COL9A2	ITGA10_ITGB1	NA	NA	NA	NA	KEGG: hsa04512	ECM-Receptor	COL9A2 - (ITGA10+ITGB1)
COL9A3_ITGA10_ITGB1	COL9A3_ITGA10_ITGB1	COLLAGEN	COL9A3	ITGA10_ITGB1	NA	NA	NA	NA	KEGG: hsa04512	ECM-Receptor	COL9A3 - (ITGA10+ITGB1)
COL1A1_ITGA11_ITGB1	COL1A1_ITGA11_ITGB1	COLLAGEN	COL1A1	ITGA11_ITGB1	NA	NA	NA	NA	KEGG: hsa04512	ECM-Receptor	COL1A1 - (ITGA11+ITGB1)
COL1A2_ITGA11_ITGB1	COL1A2_ITGA11_ITGB1	COLLAGEN	COL1A2	ITGA11_ITGB1	NA	NA	NA	NA	KEGG: hsa04512	ECM-Receptor	COL1A2 - (ITGA11+ITGB1)
COL2A1_ITGA11_ITGB1	COL2A1_ITGA11_ITGB1	COLLAGEN	COL2A1	ITGA11_ITGB1	NA	NA	NA	NA	KEGG: hsa04512	ECM-Receptor	COL2A1 - (ITGA11+ITGB1)
COL4A1_ITGA11_ITGB1	COL4A1_ITGA11_ITGB1	COLLAGEN	COL4A1	ITGA11_ITGB1	NA	NA	NA	NA	KEGG: hsa04512	ECM-Receptor	COL4A1 - (ITGA11+ITGB1)
COL4A2_ITGA11_ITGB1	COL4A2_ITGA11_ITGB1	COLLAGEN	COL4A2	ITGA11_ITGB1	NA	NA	NA	NA	KEGG: hsa04512	ECM-Receptor	COL4A2 - (ITGA11+ITGB1)
COL4A3_ITGA11_ITGB1	COL4A3_ITGA11_ITGB1	COLLAGEN	COL4A3	ITGA11_ITGB1	NA	NA	NA	NA	KEGG: hsa04512	ECM-Receptor	COL4A3 - (ITGA11+ITGB1)
COL4A4_ITGA11_ITGB1	COL4A4_ITGA11_ITGB1	COLLAGEN	COL4A4	ITGA11_ITGB1	NA	NA	NA	NA	KEGG: hsa04512	ECM-Receptor	COL4A4 - (ITGA11+ITGB1)
COL4A5_ITGA11_ITGB1	COL4A5_ITGA11_ITGB1	COLLAGEN	COL4A5	ITGA11_ITGB1	NA	NA	NA	NA	KEGG: hsa04512	ECM-Receptor	COL4A5 - (ITGA11+ITGB1)
COL4A6_ITGA11_ITGB1	COL4A6_ITGA11_ITGB1	COLLAGEN	COL4A6	ITGA11_ITGB1	NA	NA	NA	NA	KEGG: hsa04512	ECM-Receptor	COL4A6 - (ITGA11+ITGB1)
COL6A1_ITGA11_ITGB1	COL6A1_ITGA11_ITGB1	COLLAGEN	COL6A1	ITGA11_ITGB1	NA	NA	NA	NA	KEGG: hsa04512	ECM-Receptor	COL6A1 - (ITGA11+ITGB1)
COL6A2_ITGA11_ITGB1	COL6A2_ITGA11_ITGB1	COLLAGEN	COL6A2	ITGA11_ITGB1	NA	NA	NA	NA	KEGG: hsa04512	ECM-Receptor	COL6A2 - (ITGA11+ITGB1)
COL6A3_ITGA11_ITGB1	COL6A3_ITGA11_ITGB1	COLLAGEN	COL6A3	ITGA11_ITGB1	NA	NA	NA	NA	KEGG: hsa04512	ECM-Receptor	COL6A3 - (ITGA11+ITGB1)
COL6A5_ITGA11_ITGB1	COL6A5_ITGA11_ITGB1	COLLAGEN	COL6A5	ITGA11_ITGB1	NA	NA	NA	NA	KEGG: hsa04512	ECM-Receptor	COL6A5 - (ITGA11+ITGB1)
COL6A6_ITGA11_ITGB1	COL6A6_ITGA11_ITGB1	COLLAGEN	COL6A6	ITGA11_ITGB1	NA	NA	NA	NA	KEGG: hsa04512	ECM-Receptor	COL6A6 - (ITGA11+ITGB1)
COL9A1_ITGA11_ITGB1	COL9A1_ITGA11_ITGB1	COLLAGEN	COL9A1	ITGA11_ITGB1	NA	NA	NA	NA	KEGG: hsa04512	ECM-Receptor	COL9A1 - (ITGA11+ITGB1)
COL9A2_ITGA11_ITGB1	COL9A2_ITGA11_ITGB1	COLLAGEN	COL9A2	ITGA11_ITGB1	NA	NA	NA	NA	KEGG: hsa04512	ECM-Receptor	COL9A2 - (ITGA11+ITGB1)
COL9A3_ITGA11_ITGB1	COL9A3_ITGA11_ITGB1	COLLAGEN	COL9A3	ITGA11_ITGB1	NA	NA	NA	NA	KEGG: hsa04512	ECM-Receptor	COL9A3 - (ITGA11+ITGB1)
FN1_ITGAV_ITGB1	FN1_ITGAV_ITGB1	FN1	FN1	ITGAV_ITGB1	NA	NA	NA	NA	KEGG: hsa04512	ECM-Receptor	FN1 - (ITGAV+ITGB1)
VTN_ITGAV_ITGB1	VTN_ITGAV_ITGB1	VTN	VTN	ITGAV_ITGB1	NA	NA	NA	NA	KEGG: hsa04512	ECM-Receptor	VTN - (ITGAV+ITGB1)
DSPP_ITGAV_ITGB1	DSPP_ITGAV_ITGB1	DSPP	DSPP	ITGAV_ITGB1	NA	NA	NA	NA	KEGG: hsa04512	ECM-Receptor	DSPP - (ITGAV+ITGB1)
FN1_ITGA4_ITGB7	FN1_ITGA4_ITGB7	FN1	FN1	ITGA4_ITGB7	NA	NA	NA	NA	KEGG: hsa04512	ECM-Receptor	FN1 - (ITGA4+ITGB7)
FN1_ITGAV_ITGB3	FN1_ITGAV_ITGB3	FN1	FN1	ITGAV_ITGB3	NA	NA	NA	NA	KEGG: hsa04512	ECM-Receptor	FN1 - (ITGAV+ITGB3)
VTN_ITGAV_ITGB3	VTN_ITGAV_ITGB3	VTN	VTN	ITGAV_ITGB3	NA	NA	NA	NA	KEGG: hsa04512	ECM-Receptor	VTN - (ITGAV+ITGB3)
VWF_ITGAV_ITGB3	VWF_ITGAV_ITGB3	VWF	VWF	ITGAV_ITGB3	NA	NA	NA	NA	KEGG: hsa04512	ECM-Receptor	VWF - (ITGAV+ITGB3)
TNC_ITGAV_ITGB3	TNC_ITGAV_ITGB3	TENASCIN	TNC	ITGAV_ITGB3	NA	NA	NA	NA	KEGG: hsa04512	ECM-Receptor	TNC - (ITGAV+ITGB3)
TNR_ITGAV_ITGB3	TNR_ITGAV_ITGB3	TENASCIN	TNR	ITGAV_ITGB3	NA	NA	NA	NA	KEGG: hsa04512	ECM-Receptor	TNR - (ITGAV+ITGB3)
TNN_ITGAV_ITGB3	TNN_ITGAV_ITGB3	TENASCIN	TNN	ITGAV_ITGB3	NA	NA	NA	NA	KEGG: hsa04512	ECM-Receptor	TNN - (ITGAV+ITGB3)
TNXB_ITGAV_ITGB3	TNXB_ITGAV_ITGB3	TENASCIN	TNXB	ITGAV_ITGB3	NA	NA	NA	NA	KEGG: hsa04512	ECM-Receptor	TNXB - (ITGAV+ITGB3)
IBSP_ITGAV_ITGB3	IBSP_ITGAV_ITGB3	BSP	IBSP	ITGAV_ITGB3	NA	NA	NA	NA	KEGG: hsa04512	ECM-Receptor	IBSP - (ITGAV+ITGB3)
THBS1_ITGAV_ITGB3	THBS1_ITGAV_ITGB3	THBS	THBS1	ITGAV_ITGB3	NA	NA	NA	NA	KEGG: hsa04512	ECM-Receptor	THBS1 - (ITGAV+ITGB3)
THBS2_ITGAV_ITGB3	THBS2_ITGAV_ITGB3	THBS	THBS2	ITGAV_ITGB3	NA	NA	NA	NA	KEGG: hsa04512	ECM-Receptor	THBS2 - (ITGAV+ITGB3)
THBS3_ITGAV_ITGB3	THBS3_ITGAV_ITGB3	THBS	THBS3	ITGAV_ITGB3	NA	NA	NA	NA	KEGG: hsa04512	ECM-Receptor	THBS3 - (ITGAV+ITGB3)
THBS4_ITGAV_ITGB3	THBS4_ITGAV_ITGB3	THBS	THBS4	ITGAV_ITGB3	NA	NA	NA	NA	KEGG: hsa04512	ECM-Receptor	THBS4 - (ITGAV+ITGB3)
COMP_ITGAV_ITGB3	COMP_ITGAV_ITGB3	THBS	COMP	ITGAV_ITGB3	NA	NA	NA	NA	KEGG: hsa04512	ECM-Receptor	COMP - (ITGAV+ITGB3)
DMP1_ITGAV_ITGB3	DMP1_ITGAV_ITGB3	DMP1	DMP1	ITGAV_ITGB3	NA	NA	NA	NA	KEGG: hsa04512	ECM-Receptor	DMP1 - (ITGAV+ITGB3)
FN1_ITGA2B_ITGB3	FN1_ITGA2B_ITGB3	FN1	FN1	ITGA2B_ITGB3	NA	NA	NA	NA	KEGG: hsa04512	ECM-Receptor	FN1 - (ITGA2B+ITGB3)
VTN_ITGA2B_ITGB3	VTN_ITGA2B_ITGB3	VTN	VTN	ITGA2B_ITGB3	NA	NA	NA	NA	KEGG: hsa04512	ECM-Receptor	VTN - (ITGA2B+ITGB3)
VWF_ITGA2B_ITGB3	VWF_ITGA2B_ITGB3	VWF	VWF	ITGA2B_ITGB3	NA	NA	NA	NA	KEGG: hsa04512	ECM-Receptor	VWF - (ITGA2B+ITGB3)
TNC_ITGA2B_ITGB3	TNC_ITGA2B_ITGB3	TENASCIN	TNC	ITGA2B_ITGB3	NA	NA	NA	NA	KEGG: hsa04512	ECM-Receptor	TNC - (ITGA2B+ITGB3)
TNR_ITGA2B_ITGB3	TNR_ITGA2B_ITGB3	TENASCIN	TNR	ITGA2B_ITGB3	NA	NA	NA	NA	KEGG: hsa04512	ECM-Receptor	TNR - (ITGA2B+ITGB3)
TNN_ITGA2B_ITGB3	TNN_ITGA2B_ITGB3	TENASCIN	TNN	ITGA2B_ITGB3	NA	NA	NA	NA	KEGG: hsa04512	ECM-Receptor	TNN - (ITGA2B+ITGB3)
TNXB_ITGA2B_ITGB3	TNXB_ITGA2B_ITGB3	TENASCIN	TNXB	ITGA2B_ITGB3	NA	NA	NA	NA	KEGG: hsa04512	ECM-Receptor	TNXB - (ITGA2B+ITGB3)
VTN_ITGAV_ITGB5	VTN_ITGAV_ITGB5	VTN	VTN	ITGAV_ITGB5	NA	NA	NA	NA	KEGG: hsa04512	ECM-Receptor	VTN - (ITGAV+ITGB5)
IBSP_ITGAV_ITGB5	IBSP_ITGAV_ITGB5	BSP	IBSP	ITGAV_ITGB5	NA	NA	NA	NA	KEGG: hsa04512	ECM-Receptor	IBSP - (ITGAV+ITGB5)
TNC_ITGAV_ITGB6	TNC_ITGAV_ITGB6	TENASCIN	TNC	ITGAV_ITGB6	NA	NA	NA	NA	KEGG: hsa04512	ECM-Receptor	TNC - (ITGAV+ITGB6)
TNR_ITGAV_ITGB6	TNR_ITGAV_ITGB6	TENASCIN	TNR	ITGAV_ITGB6	NA	NA	NA	NA	KEGG: hsa04512	ECM-Receptor	TNR - (ITGAV+ITGB6)
TNN_ITGAV_ITGB6	TNN_ITGAV_ITGB6	TENASCIN	TNN	ITGAV_ITGB6	NA	NA	NA	NA	KEGG: hsa04512	ECM-Receptor	TNN - (ITGAV+ITGB6)
TNXB_ITGAV_ITGB6	TNXB_ITGAV_ITGB6	TENASCIN	TNXB	ITGAV_ITGB6	NA	NA	NA	NA	KEGG: hsa04512	ECM-Receptor	TNXB - (ITGAV+ITGB6)
FN1_ITGAV_ITGB6	FN1_ITGAV_ITGB6	FN1	FN1	ITGAV_ITGB6	NA	NA	NA	NA	KEGG: hsa04512	ECM-Receptor	FN1 - (ITGAV+ITGB6)
DSPP_ITGAV_ITGB6	DSPP_ITGAV_ITGB6	DSPP	DSPP	ITGAV_ITGB6	NA	NA	NA	NA	KEGG: hsa04512	ECM-Receptor	DSPP - (ITGAV+ITGB6)
VTN_ITGAV_ITGB8	VTN_ITGAV_ITGB8	VTN	VTN	ITGAV_ITGB8	NA	NA	NA	NA	KEGG: hsa04512	ECM-Receptor	VTN - (ITGAV+ITGB8)
FN1_ITGAV_ITGB8	FN1_ITGAV_ITGB8	FN1	FN1	ITGAV_ITGB8	NA	NA	NA	NA	KEGG: hsa04512	ECM-Receptor	FN1 - (ITGAV+ITGB8)
LAMA1_ITGAV_ITGB8	LAMA1_ITGAV_ITGB8	LAMININ	LAMA1	ITGAV_ITGB8	NA	NA	NA	NA	KEGG: hsa04512	ECM-Receptor	LAMA1 - (ITGAV+ITGB8)
LAMA2_ITGAV_ITGB8	LAMA2_ITGAV_ITGB8	LAMININ	LAMA2	ITGAV_ITGB8	NA	NA	NA	NA	KEGG: hsa04512	ECM-Receptor	LAMA2 - (ITGAV+ITGB8)
LAMA3_ITGAV_ITGB8	LAMA3_ITGAV_ITGB8	LAMININ	LAMA3	ITGAV_ITGB8	NA	NA	NA	NA	KEGG: hsa04512	ECM-Receptor	LAMA3 - (ITGAV+ITGB8)
LAMA4_ITGAV_ITGB8	LAMA4_ITGAV_ITGB8	LAMININ	LAMA4	ITGAV_ITGB8	NA	NA	NA	NA	KEGG: hsa04512	ECM-Receptor	LAMA4 - (ITGAV+ITGB8)
LAMA5_ITGAV_ITGB8	LAMA5_ITGAV_ITGB8	LAMININ	LAMA5	ITGAV_ITGB8	NA	NA	NA	NA	KEGG: hsa04512	ECM-Receptor	LAMA5 - (ITGAV+ITGB8)
LAMB1_ITGAV_ITGB8	LAMB1_ITGAV_ITGB8	LAMININ	LAMB1	ITGAV_ITGB8	NA	NA	NA	NA	KEGG: hsa04512	ECM-Receptor	LAMB1 - (ITGAV+ITGB8)
LAMB2_ITGAV_ITGB8	LAMB2_ITGAV_ITGB8	LAMININ	LAMB2	ITGAV_ITGB8	NA	NA	NA	NA	KEGG: hsa04512	ECM-Receptor	LAMB2 - (ITGAV+ITGB8)
LAMB3_ITGAV_ITGB8	LAMB3_ITGAV_ITGB8	LAMININ	LAMB3	ITGAV_ITGB8	NA	NA	NA	NA	KEGG: hsa04512	ECM-Receptor	LAMB3 - (ITGAV+ITGB8)
LAMC1_ITGAV_ITGB8	LAMC1_ITGAV_ITGB8	LAMININ	LAMC1	ITGAV_ITGB8	NA	NA	NA	NA	KEGG: hsa04512	ECM-Receptor	LAMC1 - (ITGAV+ITGB8)
LAMC2_ITGAV_ITGB8	LAMC2_ITGAV_ITGB8	LAMININ	LAMC2	ITGAV_ITGB8	NA	NA	NA	NA	KEGG: hsa04512	ECM-Receptor	LAMC2 - (ITGAV+ITGB8)
LAMC3_ITGAV_ITGB8	LAMC3_ITGAV_ITGB8	LAMININ	LAMC3	ITGAV_ITGB8	NA	NA	NA	NA	KEGG: hsa04512	ECM-Receptor	LAMC3 - (ITGAV+ITGB8)
COL1A1_ITGAV_ITGB8	COL1A1_ITGAV_ITGB8	COLLAGEN	COL1A1	ITGAV_ITGB8	NA	NA	NA	NA	KEGG: hsa04512	ECM-Receptor	COL1A1 - (ITGAV+ITGB8)
COL1A2_ITGAV_ITGB8	COL1A2_ITGAV_ITGB8	COLLAGEN	COL1A2	ITGAV_ITGB8	NA	NA	NA	NA	KEGG: hsa04512	ECM-Receptor	COL1A2 - (ITGAV+ITGB8)
COL2A1_ITGAV_ITGB8	COL2A1_ITGAV_ITGB8	COLLAGEN	COL2A1	ITGAV_ITGB8	NA	NA	NA	NA	KEGG: hsa04512	ECM-Receptor	COL2A1 - (ITGAV+ITGB8)
COL4A1_ITGAV_ITGB8	COL4A1_ITGAV_ITGB8	COLLAGEN	COL4A1	ITGAV_ITGB8	NA	NA	NA	NA	KEGG: hsa04512	ECM-Receptor	COL4A1 - (ITGAV+ITGB8)
COL4A2_ITGAV_ITGB8	COL4A2_ITGAV_ITGB8	COLLAGEN	COL4A2	ITGAV_ITGB8	NA	NA	NA	NA	KEGG: hsa04512	ECM-Receptor	COL4A2 - (ITGAV+ITGB8)
COL4A3_ITGAV_ITGB8	COL4A3_ITGAV_ITGB8	COLLAGEN	COL4A3	ITGAV_ITGB8	NA	NA	NA	NA	KEGG: hsa04512	ECM-Receptor	COL4A3 - (ITGAV+ITGB8)
COL4A4_ITGAV_ITGB8	COL4A4_ITGAV_ITGB8	COLLAGEN	COL4A4	ITGAV_ITGB8	NA	NA	NA	NA	KEGG: hsa04512	ECM-Receptor	COL4A4 - (ITGAV+ITGB8)
COL4A5_ITGAV_ITGB8	COL4A5_ITGAV_ITGB8	COLLAGEN	COL4A5	ITGAV_ITGB8	NA	NA	NA	NA	KEGG: hsa04512	ECM-Receptor	COL4A5 - (ITGAV+ITGB8)
COL4A6_ITGAV_ITGB8	COL4A6_ITGAV_ITGB8	COLLAGEN	COL4A6	ITGAV_ITGB8	NA	NA	NA	NA	KEGG: hsa04512	ECM-Receptor	COL4A6 - (ITGAV+ITGB8)
COL6A1_ITGAV_ITGB8	COL6A1_ITGAV_ITGB8	COLLAGEN	COL6A1	ITGAV_ITGB8	NA	NA	NA	NA	KEGG: hsa04512	ECM-Receptor	COL6A1 - (ITGAV+ITGB8)
COL6A2_ITGAV_ITGB8	COL6A2_ITGAV_ITGB8	COLLAGEN	COL6A2	ITGAV_ITGB8	NA	NA	NA	NA	KEGG: hsa04512	ECM-Receptor	COL6A2 - (ITGAV+ITGB8)
COL6A3_ITGAV_ITGB8	COL6A3_ITGAV_ITGB8	COLLAGEN	COL6A3	ITGAV_ITGB8	NA	NA	NA	NA	KEGG: hsa04512	ECM-Receptor	COL6A3 - (ITGAV+ITGB8)
COL6A5_ITGAV_ITGB8	COL6A5_ITGAV_ITGB8	COLLAGEN	COL6A5	ITGAV_ITGB8	NA	NA	NA	NA	KEGG: hsa04512	ECM-Receptor	COL6A5 - (ITGAV+ITGB8)
COL6A6_ITGAV_ITGB8	COL6A6_ITGAV_ITGB8	COLLAGEN	COL6A6	ITGAV_ITGB8	NA	NA	NA	NA	KEGG: hsa04512	ECM-Receptor	COL6A6 - (ITGAV+ITGB8)
COL9A1_ITGAV_ITGB8	COL9A1_ITGAV_ITGB8	COLLAGEN	COL9A1	ITGAV_ITGB8	NA	NA	NA	NA	KEGG: hsa04512	ECM-Receptor	COL9A1 - (ITGAV+ITGB8)
COL9A2_ITGAV_ITGB8	COL9A2_ITGAV_ITGB8	COLLAGEN	COL9A2	ITGAV_ITGB8	NA	NA	NA	NA	KEGG: hsa04512	ECM-Receptor	COL9A2 - (ITGAV+ITGB8)
COL9A3_ITGAV_ITGB8	COL9A3_ITGAV_ITGB8	COLLAGEN	COL9A3	ITGAV_ITGB8	NA	NA	NA	NA	KEGG: hsa04512	ECM-Receptor	COL9A3 - (ITGAV+ITGB8)
LAMA1_ITGA6_ITGB4	LAMA1_ITGA6_ITGB4	LAMININ	LAMA1	ITGA6_ITGB4	NA	NA	NA	NA	KEGG: hsa04512	ECM-Receptor	LAMA1 - (ITGA6+ITGB4)
LAMA2_ITGA6_ITGB4	LAMA2_ITGA6_ITGB4	LAMININ	LAMA2	ITGA6_ITGB4	NA	NA	NA	NA	KEGG: hsa04512	ECM-Receptor	LAMA2 - (ITGA6+ITGB4)
LAMA3_ITGA6_ITGB4	LAMA3_ITGA6_ITGB4	LAMININ	LAMA3	ITGA6_ITGB4	NA	NA	NA	NA	KEGG: hsa04512	ECM-Receptor	LAMA3 - (ITGA6+ITGB4)
LAMA4_ITGA6_ITGB4	LAMA4_ITGA6_ITGB4	LAMININ	LAMA4	ITGA6_ITGB4	NA	NA	NA	NA	KEGG: hsa04512	ECM-Receptor	LAMA4 - (ITGA6+ITGB4)
LAMA5_ITGA6_ITGB4	LAMA5_ITGA6_ITGB4	LAMININ	LAMA5	ITGA6_ITGB4	NA	NA	NA	NA	KEGG: hsa04512	ECM-Receptor	LAMA5 - (ITGA6+ITGB4)
LAMB1_ITGA6_ITGB4	LAMB1_ITGA6_ITGB4	LAMININ	LAMB1	ITGA6_ITGB4	NA	NA	NA	NA	KEGG: hsa04512	ECM-Receptor	LAMB1 - (ITGA6+ITGB4)
LAMB2_ITGA6_ITGB4	LAMB2_ITGA6_ITGB4	LAMININ	LAMB2	ITGA6_ITGB4	NA	NA	NA	NA	KEGG: hsa04512	ECM-Receptor	LAMB2 - (ITGA6+ITGB4)
LAMB3_ITGA6_ITGB4	LAMB3_ITGA6_ITGB4	LAMININ	LAMB3	ITGA6_ITGB4	NA	NA	NA	NA	KEGG: hsa04512	ECM-Receptor	LAMB3 - (ITGA6+ITGB4)
LAMC1_ITGA6_ITGB4	LAMC1_ITGA6_ITGB4	LAMININ	LAMC1	ITGA6_ITGB4	NA	NA	NA	NA	KEGG: hsa04512	ECM-Receptor	LAMC1 - (ITGA6+ITGB4)
LAMC2_ITGA6_ITGB4	LAMC2_ITGA6_ITGB4	LAMININ	LAMC2	ITGA6_ITGB4	NA	NA	NA	NA	KEGG: hsa04512	ECM-Receptor	LAMC2 - (ITGA6+ITGB4)
LAMC3_ITGA6_ITGB4	LAMC3_ITGA6_ITGB4	LAMININ	LAMC3	ITGA6_ITGB4	NA	NA	NA	NA	KEGG: hsa04512	ECM-Receptor	LAMC3 - (ITGA6+ITGB4)
FN1_CD44	FN1_CD44	FN1	FN1	CD44	NA	NA	NA	NA	KEGG: hsa04512	ECM-Receptor	FN1 - CD44
COL1A1_CD44	COL1A1_CD44	COLLAGEN	COL1A1	CD44	NA	NA	NA	NA	KEGG: hsa04512	ECM-Receptor	COL1A1 - CD44
COL1A2_CD44	COL1A2_CD44	COLLAGEN	COL1A2	CD44	NA	NA	NA	NA	KEGG: hsa04512	ECM-Receptor	COL1A2 - CD44
COL2A1_CD44	COL2A1_CD44	COLLAGEN	COL2A1	CD44	NA	NA	NA	NA	KEGG: hsa04512	ECM-Receptor	COL2A1 - CD44
COL4A1_CD44	COL4A1_CD44	COLLAGEN	COL4A1	CD44	NA	NA	NA	NA	KEGG: hsa04512	ECM-Receptor	COL4A1 - CD44
COL4A2_CD44	COL4A2_CD44	COLLAGEN	COL4A2	CD44	NA	NA	NA	NA	KEGG: hsa04512	ECM-Receptor	COL4A2 - CD44
COL4A3_CD44	COL4A3_CD44	COLLAGEN	COL4A3	CD44	NA	NA	NA	NA	KEGG: hsa04512	ECM-Receptor	COL4A3 - CD44
COL4A4_CD44	COL4A4_CD44	COLLAGEN	COL4A4	CD44	NA	NA	NA	NA	KEGG: hsa04512	ECM-Receptor	COL4A4 - CD44
COL4A5_CD44	COL4A5_CD44	COLLAGEN	COL4A5	CD44	NA	NA	NA	NA	KEGG: hsa04512	ECM-Receptor	COL4A5 - CD44
COL4A6_CD44	COL4A6_CD44	COLLAGEN	COL4A6	CD44	NA	NA	NA	NA	KEGG: hsa04512	ECM-Receptor	COL4A6 - CD44
COL6A1_CD44	COL6A1_CD44	COLLAGEN	COL6A1	CD44	NA	NA	NA	NA	KEGG: hsa04512	ECM-Receptor	COL6A1 - CD44
COL6A2_CD44	COL6A2_CD44	COLLAGEN	COL6A2	CD44	NA	NA	NA	NA	KEGG: hsa04512	ECM-Receptor	COL6A2 - CD44
COL6A3_CD44	COL6A3_CD44	COLLAGEN	COL6A3	CD44	NA	NA	NA	NA	KEGG: hsa04512	ECM-Receptor	COL6A3 - CD44
COL6A5_CD44	COL6A5_CD44	COLLAGEN	COL6A5	CD44	NA	NA	NA	NA	KEGG: hsa04512	ECM-Receptor	COL6A5 - CD44
COL6A6_CD44	COL6A6_CD44	COLLAGEN	COL6A6	CD44	NA	NA	NA	NA	KEGG: hsa04512	ECM-Receptor	COL6A6 - CD44
COL9A1_CD44	COL9A1_CD44	COLLAGEN	COL9A1	CD44	NA	NA	NA	NA	KEGG: hsa04512	ECM-Receptor	COL9A1 - CD44
COL9A2_CD44	COL9A2_CD44	COLLAGEN	COL9A2	CD44	NA	NA	NA	NA	KEGG: hsa04512	ECM-Receptor	COL9A2 - CD44
COL9A3_CD44	COL9A3_CD44	COLLAGEN	COL9A3	CD44	NA	NA	NA	NA	KEGG: hsa04512	ECM-Receptor	COL9A3 - CD44
LAMA1_CD44	LAMA1_CD44	LAMININ	LAMA1	CD44	NA	NA	NA	NA	KEGG: hsa04512	ECM-Receptor	LAMA1 - CD44
LAMA2_CD44	LAMA2_CD44	LAMININ	LAMA2	CD44	NA	NA	NA	NA	KEGG: hsa04512	ECM-Receptor	LAMA2 - CD44
LAMA3_CD44	LAMA3_CD44	LAMININ	LAMA3	CD44	NA	NA	NA	NA	KEGG: hsa04512	ECM-Receptor	LAMA3 - CD44
LAMA4_CD44	LAMA4_CD44	LAMININ	LAMA4	CD44	NA	NA	NA	NA	KEGG: hsa04512	ECM-Receptor	LAMA4 - CD44
LAMA5_CD44	LAMA5_CD44	LAMININ	LAMA5	CD44	NA	NA	NA	NA	KEGG: hsa04512	ECM-Receptor	LAMA5 - CD44
LAMB1_CD44	LAMB1_CD44	LAMININ	LAMB1	CD44	NA	NA	NA	NA	KEGG: hsa04512	ECM-Receptor	LAMB1 - CD44
LAMB2_CD44	LAMB2_CD44	LAMININ	LAMB2	CD44	NA	NA	NA	NA	KEGG: hsa04512	ECM-Receptor	LAMB2 - CD44
LAMB3_CD44	LAMB3_CD44	LAMININ	LAMB3	CD44	NA	NA	NA	NA	KEGG: hsa04512	ECM-Receptor	LAMB3 - CD44
LAMC1_CD44	LAMC1_CD44	LAMININ	LAMC1	CD44	NA	NA	NA	NA	KEGG: hsa04512	ECM-Receptor	LAMC1 - CD44
LAMC2_CD44	LAMC2_CD44	LAMININ	LAMC2	CD44	NA	NA	NA	NA	KEGG: hsa04512	ECM-Receptor	LAMC2 - CD44
LAMC3_CD44	LAMC3_CD44	LAMININ	LAMC3	CD44	NA	NA	NA	NA	KEGG: hsa04512	ECM-Receptor	LAMC3 - CD44
COL1A1_SDC1	COL1A1_SDC1	COLLAGEN	COL1A1	SDC1	NA	NA	NA	NA	KEGG: hsa04512	ECM-Receptor	COL1A1 - SDC1
COL1A2_SDC1	COL1A2_SDC1	COLLAGEN	COL1A2	SDC1	NA	NA	NA	NA	KEGG: hsa04512	ECM-Receptor	COL1A2 - SDC1
COL2A1_SDC1	COL2A1_SDC1	COLLAGEN	COL2A1	SDC1	NA	NA	NA	NA	KEGG: hsa04512	ECM-Receptor	COL2A1 - SDC1
COL4A1_SDC1	COL4A1_SDC1	COLLAGEN	COL4A1	SDC1	NA	NA	NA	NA	KEGG: hsa04512	ECM-Receptor	COL4A1 - SDC1
COL4A2_SDC1	COL4A2_SDC1	COLLAGEN	COL4A2	SDC1	NA	NA	NA	NA	KEGG: hsa04512	ECM-Receptor	COL4A2 - SDC1
COL4A3_SDC1	COL4A3_SDC1	COLLAGEN	COL4A3	SDC1	NA	NA	NA	NA	KEGG: hsa04512	ECM-Receptor	COL4A3 - SDC1
COL4A4_SDC1	COL4A4_SDC1	COLLAGEN	COL4A4	SDC1	NA	NA	NA	NA	KEGG: hsa04512	ECM-Receptor	COL4A4 - SDC1
COL4A5_SDC1	COL4A5_SDC1	COLLAGEN	COL4A5	SDC1	NA	NA	NA	NA	KEGG: hsa04512	ECM-Receptor	COL4A5 - SDC1
COL4A6_SDC1	COL4A6_SDC1	COLLAGEN	COL4A6	SDC1	NA	NA	NA	NA	KEGG: hsa04512	ECM-Receptor	COL4A6 - SDC1
COL6A1_SDC1	COL6A1_SDC1	COLLAGEN	COL6A1	SDC1	NA	NA	NA	NA	KEGG: hsa04512	ECM-Receptor	COL6A1 - SDC1
COL6A2_SDC1	COL6A2_SDC1	COLLAGEN	COL6A2	SDC1	NA	NA	NA	NA	KEGG: hsa04512	ECM-Receptor	COL6A2 - SDC1
COL6A3_SDC1	COL6A3_SDC1	COLLAGEN	COL6A3	SDC1	NA	NA	NA	NA	KEGG: hsa04512	ECM-Receptor	COL6A3 - SDC1
COL6A5_SDC1	COL6A5_SDC1	COLLAGEN	COL6A5	SDC1	NA	NA	NA	NA	KEGG: hsa04512	ECM-Receptor	COL6A5 - SDC1
COL6A6_SDC1	COL6A6_SDC1	COLLAGEN	COL6A6	SDC1	NA	NA	NA	NA	KEGG: hsa04512	ECM-Receptor	COL6A6 - SDC1
COL9A1_SDC1	COL9A1_SDC1	COLLAGEN	COL9A1	SDC1	NA	NA	NA	NA	KEGG: hsa04512	ECM-Receptor	COL9A1 - SDC1
COL9A2_SDC1	COL9A2_SDC1	COLLAGEN	COL9A2	SDC1	NA	NA	NA	NA	KEGG: hsa04512	ECM-Receptor	COL9A2 - SDC1
COL9A3_SDC1	COL9A3_SDC1	COLLAGEN	COL9A3	SDC1	NA	NA	NA	NA	KEGG: hsa04512	ECM-Receptor	COL9A3 - SDC1
FN1_SDC1	FN1_SDC1	FN1	FN1	SDC1	NA	NA	NA	NA	KEGG: hsa04512	ECM-Receptor	FN1 - SDC1
TNC_SDC1	TNC_SDC1	TENASCIN	TNC	SDC1	NA	NA	NA	NA	KEGG: hsa04512	ECM-Receptor	TNC - SDC1
TNR_SDC1	TNR_SDC1	TENASCIN	TNR	SDC1	NA	NA	NA	NA	KEGG: hsa04512	ECM-Receptor	TNR - SDC1
TNN_SDC1	TNN_SDC1	TENASCIN	TNN	SDC1	NA	NA	NA	NA	KEGG: hsa04512	ECM-Receptor	TNN - SDC1
TNXB_SDC1	TNXB_SDC1	TENASCIN	TNXB	SDC1	NA	NA	NA	NA	KEGG: hsa04512	ECM-Receptor	TNXB - SDC1
THBS1_SDC1	THBS1_SDC1	THBS	THBS1	SDC1	NA	NA	NA	NA	KEGG: hsa04512	ECM-Receptor	THBS1 - SDC1
THBS2_SDC1	THBS2_SDC1	THBS	THBS2	SDC1	NA	NA	NA	NA	KEGG: hsa04512	ECM-Receptor	THBS2 - SDC1
THBS3_SDC1	THBS3_SDC1	THBS	THBS3	SDC1	NA	NA	NA	NA	KEGG: hsa04512	ECM-Receptor	THBS3 - SDC1
THBS4_SDC1	THBS4_SDC1	THBS	THBS4	SDC1	NA	NA	NA	NA	KEGG: hsa04512	ECM-Receptor	THBS4 - SDC1
COMP_SDC1	COMP_SDC1	THBS	COMP	SDC1	NA	NA	NA	NA	KEGG: hsa04512	ECM-Receptor	COMP - SDC1
COL1A1_SDC4	COL1A1_SDC4	COLLAGEN	COL1A1	SDC4	NA	NA	NA	NA	KEGG: hsa04512	ECM-Receptor	COL1A1 - SDC4
COL1A2_SDC4	COL1A2_SDC4	COLLAGEN	COL1A2	SDC4	NA	NA	NA	NA	KEGG: hsa04512	ECM-Receptor	COL1A2 - SDC4
COL2A1_SDC4	COL2A1_SDC4	COLLAGEN	COL2A1	SDC4	NA	NA	NA	NA	KEGG: hsa04512	ECM-Receptor	COL2A1 - SDC4
COL4A1_SDC4	COL4A1_SDC4	COLLAGEN	COL4A1	SDC4	NA	NA	NA	NA	KEGG: hsa04512	ECM-Receptor	COL4A1 - SDC4
COL4A2_SDC4	COL4A2_SDC4	COLLAGEN	COL4A2	SDC4	NA	NA	NA	NA	KEGG: hsa04512	ECM-Receptor	COL4A2 - SDC4
COL4A3_SDC4	COL4A3_SDC4	COLLAGEN	COL4A3	SDC4	NA	NA	NA	NA	KEGG: hsa04512	ECM-Receptor	COL4A3 - SDC4
COL4A4_SDC4	COL4A4_SDC4	COLLAGEN	COL4A4	SDC4	NA	NA	NA	NA	KEGG: hsa04512	ECM-Receptor	COL4A4 - SDC4
COL4A5_SDC4	COL4A5_SDC4	COLLAGEN	COL4A5	SDC4	NA	NA	NA	NA	KEGG: hsa04512	ECM-Receptor	COL4A5 - SDC4
COL4A6_SDC4	COL4A6_SDC4	COLLAGEN	COL4A6	SDC4	NA	NA	NA	NA	KEGG: hsa04512	ECM-Receptor	COL4A6 - SDC4
COL6A1_SDC4	COL6A1_SDC4	COLLAGEN	COL6A1	SDC4	NA	NA	NA	NA	KEGG: hsa04512	ECM-Receptor	COL6A1 - SDC4
COL6A2_SDC4	COL6A2_SDC4	COLLAGEN	COL6A2	SDC4	NA	NA	NA	NA	KEGG: hsa04512	ECM-Receptor	COL6A2 - SDC4
COL6A3_SDC4	COL6A3_SDC4	COLLAGEN	COL6A3	SDC4	NA	NA	NA	NA	KEGG: hsa04512	ECM-Receptor	COL6A3 - SDC4
COL6A5_SDC4	COL6A5_SDC4	COLLAGEN	COL6A5	SDC4	NA	NA	NA	NA	KEGG: hsa04512	ECM-Receptor	COL6A5 - SDC4
COL6A6_SDC4	COL6A6_SDC4	COLLAGEN	COL6A6	SDC4	NA	NA	NA	NA	KEGG: hsa04512	ECM-Receptor	COL6A6 - SDC4
COL9A1_SDC4	COL9A1_SDC4	COLLAGEN	COL9A1	SDC4	NA	NA	NA	NA	KEGG: hsa04512	ECM-Receptor	COL9A1 - SDC4
COL9A2_SDC4	COL9A2_SDC4	COLLAGEN	COL9A2	SDC4	NA	NA	NA	NA	KEGG: hsa04512	ECM-Receptor	COL9A2 - SDC4
COL9A3_SDC4	COL9A3_SDC4	COLLAGEN	COL9A3	SDC4	NA	NA	NA	NA	KEGG: hsa04512	ECM-Receptor	COL9A3 - SDC4
FN1_SDC4	FN1_SDC4	FN1	FN1	SDC4	NA	NA	NA	NA	KEGG: hsa04512	ECM-Receptor	FN1 - SDC4
TNC_SDC4	TNC_SDC4	TENASCIN	TNC	SDC4	NA	NA	NA	NA	KEGG: hsa04512	ECM-Receptor	TNC - SDC4
TNR_SDC4	TNR_SDC4	TENASCIN	TNR	SDC4	NA	NA	NA	NA	KEGG: hsa04512	ECM-Receptor	TNR - SDC4
TNN_SDC4	TNN_SDC4	TENASCIN	TNN	SDC4	NA	NA	NA	NA	KEGG: hsa04512	ECM-Receptor	TNN - SDC4
TNXB_SDC4	TNXB_SDC4	TENASCIN	TNXB	SDC4	NA	NA	NA	NA	KEGG: hsa04512	ECM-Receptor	TNXB - SDC4
THBS1_SDC4	THBS1_SDC4	THBS	THBS1	SDC4	NA	NA	NA	NA	KEGG: hsa04512	ECM-Receptor	THBS1 - SDC4
THBS2_SDC4	THBS2_SDC4	THBS	THBS2	SDC4	NA	NA	NA	NA	KEGG: hsa04512	ECM-Receptor	THBS2 - SDC4
THBS3_SDC4	THBS3_SDC4	THBS	THBS3	SDC4	NA	NA	NA	NA	KEGG: hsa04512	ECM-Receptor	THBS3 - SDC4
THBS4_SDC4	THBS4_SDC4	THBS	THBS4	SDC4	NA	NA	NA	NA	KEGG: hsa04512	ECM-Receptor	THBS4 - SDC4
COMP_SDC4	COMP_SDC4	THBS	COMP	SDC4	NA	NA	NA	NA	KEGG: hsa04512	ECM-Receptor	COMP - SDC4
LAMA1_SV2A	LAMA1_SV2A	LAMININ	LAMA1	SV2A	NA	NA	NA	NA	KEGG: hsa04512	ECM-Receptor	LAMA1 - SV2A
LAMA2_SV2A	LAMA2_SV2A	LAMININ	LAMA2	SV2A	NA	NA	NA	NA	KEGG: hsa04512	ECM-Receptor	LAMA2 - SV2A
LAMA3_SV2A	LAMA3_SV2A	LAMININ	LAMA3	SV2A	NA	NA	NA	NA	KEGG: hsa04512	ECM-Receptor	LAMA3 - SV2A
LAMA4_SV2A	LAMA4_SV2A	LAMININ	LAMA4	SV2A	NA	NA	NA	NA	KEGG: hsa04512	ECM-Receptor	LAMA4 - SV2A
LAMA5_SV2A	LAMA5_SV2A	LAMININ	LAMA5	SV2A	NA	NA	NA	NA	KEGG: hsa04512	ECM-Receptor	LAMA5 - SV2A
LAMB1_SV2A	LAMB1_SV2A	LAMININ	LAMB1	SV2A	NA	NA	NA	NA	KEGG: hsa04512	ECM-Receptor	LAMB1 - SV2A
LAMB2_SV2A	LAMB2_SV2A	LAMININ	LAMB2	SV2A	NA	NA	NA	NA	KEGG: hsa04512	ECM-Receptor	LAMB2 - SV2A
LAMB3_SV2A	LAMB3_SV2A	LAMININ	LAMB3	SV2A	NA	NA	NA	NA	KEGG: hsa04512	ECM-Receptor	LAMB3 - SV2A
LAMC1_SV2A	LAMC1_SV2A	LAMININ	LAMC1	SV2A	NA	NA	NA	NA	KEGG: hsa04512	ECM-Receptor	LAMC1 - SV2A
LAMC2_SV2A	LAMC2_SV2A	LAMININ	LAMC2	SV2A	NA	NA	NA	NA	KEGG: hsa04512	ECM-Receptor	LAMC2 - SV2A
LAMC3_SV2A	LAMC3_SV2A	LAMININ	LAMC3	SV2A	NA	NA	NA	NA	KEGG: hsa04512	ECM-Receptor	LAMC3 - SV2A
LAMA1_SV2B	LAMA1_SV2B	LAMININ	LAMA1	SV2B	NA	NA	NA	NA	KEGG: hsa04512	ECM-Receptor	LAMA1 - SV2B
LAMA2_SV2B	LAMA2_SV2B	LAMININ	LAMA2	SV2B	NA	NA	NA	NA	KEGG: hsa04512	ECM-Receptor	LAMA2 - SV2B
LAMA3_SV2B	LAMA3_SV2B	LAMININ	LAMA3	SV2B	NA	NA	NA	NA	KEGG: hsa04512	ECM-Receptor	LAMA3 - SV2B
LAMA4_SV2B	LAMA4_SV2B	LAMININ	LAMA4	SV2B	NA	NA	NA	NA	KEGG: hsa04512	ECM-Receptor	LAMA4 - SV2B
LAMA5_SV2B	LAMA5_SV2B	LAMININ	LAMA5	SV2B	NA	NA	NA	NA	KEGG: hsa04512	ECM-Receptor	LAMA5 - SV2B
LAMB1_SV2B	LAMB1_SV2B	LAMININ	LAMB1	SV2B	NA	NA	NA	NA	KEGG: hsa04512	ECM-Receptor	LAMB1 - SV2B
LAMB2_SV2B	LAMB2_SV2B	LAMININ	LAMB2	SV2B	NA	NA	NA	NA	KEGG: hsa04512	ECM-Receptor	LAMB2 - SV2B
LAMB3_SV2B	LAMB3_SV2B	LAMININ	LAMB3	SV2B	NA	NA	NA	NA	KEGG: hsa04512	ECM-Receptor	LAMB3 - SV2B
LAMC1_SV2B	LAMC1_SV2B	LAMININ	LAMC1	SV2B	NA	NA	NA	NA	KEGG: hsa04512	ECM-Receptor	LAMC1 - SV2B
LAMC2_SV2B	LAMC2_SV2B	LAMININ	LAMC2	SV2B	NA	NA	NA	NA	KEGG: hsa04512	ECM-Receptor	LAMC2 - SV2B
LAMC3_SV2B	LAMC3_SV2B	LAMININ	LAMC3	SV2B	NA	NA	NA	NA	KEGG: hsa04512	ECM-Receptor	LAMC3 - SV2B
LAMA1_SV2C	LAMA1_SV2C	LAMININ	LAMA1	SV2C	NA	NA	NA	NA	KEGG: hsa04512	ECM-Receptor	LAMA1 - SV2C
LAMA2_SV2C	LAMA2_SV2C	LAMININ	LAMA2	SV2C	NA	NA	NA	NA	KEGG: hsa04512	ECM-Receptor	LAMA2 - SV2C
LAMA3_SV2C	LAMA3_SV2C	LAMININ	LAMA3	SV2C	NA	NA	NA	NA	KEGG: hsa04512	ECM-Receptor	LAMA3 - SV2C
LAMA4_SV2C	LAMA4_SV2C	LAMININ	LAMA4	SV2C	NA	NA	NA	NA	KEGG: hsa04512	ECM-Receptor	LAMA4 - SV2C
LAMA5_SV2C	LAMA5_SV2C	LAMININ	LAMA5	SV2C	NA	NA	NA	NA	KEGG: hsa04512	ECM-Receptor	LAMA5 - SV2C
LAMB1_SV2C	LAMB1_SV2C	LAMININ	LAMB1	SV2C	NA	NA	NA	NA	KEGG: hsa04512	ECM-Receptor	LAMB1 - SV2C
LAMB2_SV2C	LAMB2_SV2C	LAMININ	LAMB2	SV2C	NA	NA	NA	NA	KEGG: hsa04512	ECM-Receptor	LAMB2 - SV2C
LAMB3_SV2C	LAMB3_SV2C	LAMININ	LAMB3	SV2C	NA	NA	NA	NA	KEGG: hsa04512	ECM-Receptor	LAMB3 - SV2C
LAMC1_SV2C	LAMC1_SV2C	LAMININ	LAMC1	SV2C	NA	NA	NA	NA	KEGG: hsa04512	ECM-Receptor	LAMC1 - SV2C
LAMC2_SV2C	LAMC2_SV2C	LAMININ	LAMC2	SV2C	NA	NA	NA	NA	KEGG: hsa04512	ECM-Receptor	LAMC2 - SV2C
LAMC3_SV2C	LAMC3_SV2C	LAMININ	LAMC3	SV2C	NA	NA	NA	NA	KEGG: hsa04512	ECM-Receptor	LAMC3 - SV2C
THBS1_CD36	THBS1_CD36	THBS	THBS1	CD36	NA	NA	NA	NA	KEGG: hsa04512	ECM-Receptor	THBS1 - CD36
THBS2_CD36	THBS2_CD36	THBS	THBS2	CD36	NA	NA	NA	NA	KEGG: hsa04512	ECM-Receptor	THBS2 - CD36
THBS3_CD36	THBS3_CD36	THBS	THBS3	CD36	NA	NA	NA	NA	KEGG: hsa04512	ECM-Receptor	THBS3 - CD36
THBS4_CD36	THBS4_CD36	THBS	THBS4	CD36	NA	NA	NA	NA	KEGG: hsa04512	ECM-Receptor	THBS4 - CD36
COMP_CD36	COMP_CD36	THBS	COMP	CD36	NA	NA	NA	NA	KEGG: hsa04512	ECM-Receptor	COMP - CD36
VWF_GP1BA_GP1BB_GP5_GP9	VWF_GP1BA_GP1BB_GP5_GP9	VWF	VWF	GP complex	NA	NA	NA	NA	KEGG: hsa04512	ECM-Receptor	VWF - GP
COL1A1_GP6	COL1A1_GP6	COLLAGEN	COL1A1	GP6	NA	NA	NA	NA	KEGG: hsa04512	ECM-Receptor	COL1A1 - GP6
COL1A2_GP6	COL1A2_GP6	COLLAGEN	COL1A2	GP6	NA	NA	NA	NA	KEGG: hsa04512	ECM-Receptor	COL1A2 - GP6
COL2A1_GP6	COL2A1_GP6	COLLAGEN	COL2A1	GP6	NA	NA	NA	NA	KEGG: hsa04512	ECM-Receptor	COL2A1 - GP6
COL4A1_GP6	COL4A1_GP6	COLLAGEN	COL4A1	GP6	NA	NA	NA	NA	KEGG: hsa04512	ECM-Receptor	COL4A1 - GP6
COL4A2_GP6	COL4A2_GP6	COLLAGEN	COL4A2	GP6	NA	NA	NA	NA	KEGG: hsa04512	ECM-Receptor	COL4A2 - GP6
COL4A3_GP6	COL4A3_GP6	COLLAGEN	COL4A3	GP6	NA	NA	NA	NA	KEGG: hsa04512	ECM-Receptor	COL4A3 - GP6
COL4A4_GP6	COL4A4_GP6	COLLAGEN	COL4A4	GP6	NA	NA	NA	NA	KEGG: hsa04512	ECM-Receptor	COL4A4 - GP6
COL4A5_GP6	COL4A5_GP6	COLLAGEN	COL4A5	GP6	NA	NA	NA	NA	KEGG: hsa04512	ECM-Receptor	COL4A5 - GP6
COL4A6_GP6	COL4A6_GP6	COLLAGEN	COL4A6	GP6	NA	NA	NA	NA	KEGG: hsa04512	ECM-Receptor	COL4A6 - GP6
COL6A1_GP6	COL6A1_GP6	COLLAGEN	COL6A1	GP6	NA	NA	NA	NA	KEGG: hsa04512	ECM-Receptor	COL6A1 - GP6
COL6A2_GP6	COL6A2_GP6	COLLAGEN	COL6A2	GP6	NA	NA	NA	NA	KEGG: hsa04512	ECM-Receptor	COL6A2 - GP6
COL6A3_GP6	COL6A3_GP6	COLLAGEN	COL6A3	GP6	NA	NA	NA	NA	KEGG: hsa04512	ECM-Receptor	COL6A3 - GP6
COL6A5_GP6	COL6A5_GP6	COLLAGEN	COL6A5	GP6	NA	NA	NA	NA	KEGG: hsa04512	ECM-Receptor	COL6A5 - GP6
COL6A6_GP6	COL6A6_GP6	COLLAGEN	COL6A6	GP6	NA	NA	NA	NA	KEGG: hsa04512	ECM-Receptor	COL6A6 - GP6
COL9A1_GP6	COL9A1_GP6	COLLAGEN	COL9A1	GP6	NA	NA	NA	NA	KEGG: hsa04512	ECM-Receptor	COL9A1 - GP6
COL9A2_GP6	COL9A2_GP6	COLLAGEN	COL9A2	GP6	NA	NA	NA	NA	KEGG: hsa04512	ECM-Receptor	COL9A2 - GP6
COL9A3_GP6	COL9A3_GP6	COLLAGEN	COL9A3	GP6	NA	NA	NA	NA	KEGG: hsa04512	ECM-Receptor	COL9A3 - GP6
THBS1_CD47	THBS1_CD47	THBS	THBS1	CD47	NA	NA	NA	NA	KEGG: hsa04512	ECM-Receptor	THBS1 - CD47
THBS2_CD47	THBS2_CD47	THBS	THBS2	CD47	NA	NA	NA	NA	KEGG: hsa04512	ECM-Receptor	THBS2 - CD47
THBS3_CD47	THBS3_CD47	THBS	THBS3	CD47	NA	NA	NA	NA	KEGG: hsa04512	ECM-Receptor	THBS3 - CD47
THBS4_CD47	THBS4_CD47	THBS	THBS4	CD47	NA	NA	NA	NA	KEGG: hsa04512	ECM-Receptor	THBS4 - CD47
COMP_CD47	COMP_CD47	THBS	COMP	CD47	NA	NA	NA	NA	KEGG: hsa04512	ECM-Receptor	COMP - CD47
AGRN_DAG1	AGRN_DAG1	AGRN	AGRN	DAG1	NA	NA	NA	NA	KEGG: hsa04512	ECM-Receptor	AGRN - DAG1
HSPG2_DAG1	HSPG2_DAG1	HSPG	HSPG2	DAG1	NA	NA	NA	NA	KEGG: hsa04512	ECM-Receptor	HSPG2 - DAG1
LAMA1_DAG1	LAMA1_DAG1	LAMININ	LAMA1	DAG1	NA	NA	NA	NA	KEGG: hsa04512	ECM-Receptor	LAMA1 - DAG1
LAMA2_DAG1	LAMA2_DAG1	LAMININ	LAMA2	DAG1	NA	NA	NA	NA	KEGG: hsa04512	ECM-Receptor	LAMA2 - DAG1
LAMA3_DAG1	LAMA3_DAG1	LAMININ	LAMA3	DAG1	NA	NA	NA	NA	KEGG: hsa04512	ECM-Receptor	LAMA3 - DAG1
LAMA4_DAG1	LAMA4_DAG1	LAMININ	LAMA4	DAG1	NA	NA	NA	NA	KEGG: hsa04512	ECM-Receptor	LAMA4 - DAG1
LAMA5_DAG1	LAMA5_DAG1	LAMININ	LAMA5	DAG1	NA	NA	NA	NA	KEGG: hsa04512	ECM-Receptor	LAMA5 - DAG1
LAMB1_DAG1	LAMB1_DAG1	LAMININ	LAMB1	DAG1	NA	NA	NA	NA	KEGG: hsa04512	ECM-Receptor	LAMB1 - DAG1
LAMB2_DAG1	LAMB2_DAG1	LAMININ	LAMB2	DAG1	NA	NA	NA	NA	KEGG: hsa04512	ECM-Receptor	LAMB2 - DAG1
LAMB3_DAG1	LAMB3_DAG1	LAMININ	LAMB3	DAG1	NA	NA	NA	NA	KEGG: hsa04512	ECM-Receptor	LAMB3 - DAG1
LAMC1_DAG1	LAMC1_DAG1	LAMININ	LAMC1	DAG1	NA	NA	NA	NA	KEGG: hsa04512	ECM-Receptor	LAMC1 - DAG1
LAMC2_DAG1	LAMC2_DAG1	LAMININ	LAMC2	DAG1	NA	NA	NA	NA	KEGG: hsa04512	ECM-Receptor	LAMC2 - DAG1
LAMC3_DAG1	LAMC3_DAG1	LAMININ	LAMC3	DAG1	NA	NA	NA	NA	KEGG: hsa04512	ECM-Receptor	LAMC3 - DAG1
ADGRE5_CD55	ADGRE5_CD55	ADGRE5	ADGRE5	CD55	NA	NA	NA	NA	PMID: 11297558	Cell-Cell Contact	ADGRE5 - CD55
ALCAM_CD6	ALCAM_CD6	ALCAM	ALCAM	CD6	NA	NA	NA	NA	KEGG: hsa04514	Cell-Cell Contact	ALCAM - CD6
ANXA1_FPR2_LXA4	ANXA1_FPR2_LXA4	ANXA1	ANXA1	FPR2_LXA4	NA	NA	NA	NA	PMID: 22610094	Cell-Cell Contact	ANXA1 - (FPR2+LXA4)
APP_CD74	APP_CD74	APP	APP	CD74	NA	NA	NA	NA	PMID: 19849849	Cell-Cell Contact	APP - CD74
CADM1_CADM1	CADM1_CADM1	CADM	CADM1	CADM1	NA	NA	NA	NA	PMID: 24503895	Cell-Cell Contact	CADM1 - CADM1
CADM3_CADM3	CADM3_CADM3	CADM	CADM3	CADM3	NA	NA	NA	NA	KEGG: hsa04514	Cell-Cell Contact	CADM3 - CADM3
CD22_PTPRC	CD22_PTPRC	CD22	CD22	PTPRC	NA	NA	NA	NA	KEGG: hsa04514	Cell-Cell Contact	CD22 - PTPRC
CD226_NECTIN2	CD226_NECTIN2	CD226	CD226	NECTIN2	NA	NA	NA	NA	PMID: 24440149	Cell-Cell Contact	CD226 - NECTIN2
CD226_PVR	CD226_PVR	CD226	CD226	PVR	NA	NA	NA	NA	PMID: 24440149	Cell-Cell Contact	CD226 - PVR
FCER2A_ITGAM_ITGB2	FCER2A_ITGAM_ITGB2	CD23	FCER2	ITGAM_ITGB2	NA	NA	NA	NA	PMID: 7621072	Cell-Cell Contact	FCER2A - (ITGAM+ITGB2)
FCER2A_ITGAX_ITGB2	FCER2A_ITGAX_ITGB2	CD23	FCER2	ITGAX_ITGB2	NA	NA	NA	NA	PMID: 7621072	Cell-Cell Contact	FCER2A - (ITGAX+ITGB2)
FCER2A_ITGAV_ITGB3	FCER2A_ITGAV_ITGB3	CD23	FCER2	ITGAV_ITGB3	NA	NA	NA	NA	PMID: 10037797	Cell-Cell Contact	FCER2A - (ITGAV+ITGB3)
FCER2A_CR2	FCER2A_CR2	CD23	FCER2	CR2	NA	NA	NA	NA	PMID: 16785534	Cell-Cell Contact	FCER2A - CR2
CD34_SELP	CD34_SELP	CD34	CD34	SELP	NA	NA	NA	NA	PMID: 18606703	Cell-Cell Contact	CD34 - SELP
ENTPD1_ADORA1	ENTPD1_ADORA1	CD39	ENTPD1	ADORA1	NA	NA	NA	NA	PMID: 21677139	Cell-Cell Contact	ENTPD1 - ADORA1
ENTPD1_ADORA2A	ENTPD1_ADORA2A	CD39	ENTPD1	ADORA2A	NA	NA	NA	NA	PMID: 21677139	Cell-Cell Contact	ENTPD1 - ADORA2A
ENTPD1_ADORA2B	ENTPD1_ADORA2B	CD39	ENTPD1	ADORA2B	NA	NA	NA	NA	PMID: 21677139	Cell-Cell Contact	ENTPD1 - ADORA2B
ENTPD1_TMIGD3	ENTPD1_TMIGD3	CD39	ENTPD1	TMIGD3	NA	NA	NA	NA	PMID: 21677139	Cell-Cell Contact	ENTPD1 - TMIGD3
CD40LG_CD40	CD40LG_CD40	CD40	CD40LG	CD40	NA	NA	NA	NA	KEGG: hsa04514	Cell-Cell Contact	CD40LG - CD40
PTPRC_CD22	PTPRC_CD22	CD45	PTPRC	CD22	NA	NA	NA	NA	PMID: 12115612	Cell-Cell Contact	PTPRC - CD22
PTPRC_MRC1	PTPRC_MRC1	CD45	PTPRC	MRC1	NA	NA	NA	NA	PMID: 27601670; PMID: 10575006	Cell-Cell Contact	PTPRC - MRC1
CD46_JAG1	CD46_JAG1	CD46	CD46	JAG1	NA	NA	NA	NA	PMID: 23086448	Cell-Cell Contact	CD46 - JAG1
CD48_CD244A	CD48_CD244A	CD48	CD48	CD244	NA	NA	NA	NA	PMID: 26697006	Cell-Cell Contact	CD48 - CD244A
CD6_ALCAM	CD6_ALCAM	CD6	CD6	ALCAM	NA	NA	NA	NA	PMID: 23602662	Cell-Cell Contact	CD6 - ALCAM
CD80_CD274	CD80_CD274	CD80	CD80	CD274	NA	NA	NA	NA	PMID: 17629517; PMID: 18585785	Cell-Cell Contact	CD80 - CD274
CD80_CD28	CD80_CD28	CD80	CD80	CD28	NA	NA	NA	NA	PMID: 23954143	Cell-Cell Contact	CD80 - CD28
CD80_CTLA4	CD80_CTLA4	CD80	CD80	CTLA4	NA	NA	NA	NA	PMID: 23954143	Cell-Cell Contact	CD80 - CTLA4
CD86_CD28	CD86_CD28	CD86	CD86	CD28	NA	NA	NA	NA	PMID: 23954143	Cell-Cell Contact	CD86 - CD28
CD86_CTLA4	CD86_CTLA4	CD86	CD86	CTLA4	NA	NA	NA	NA	PMID: 23954143	Cell-Cell Contact	CD86 - CTLA4
CD96_NECTIN1	CD96_NECTIN1	CD96	CD96	NECTIN1	NA	NA	NA	NA	PMID: 17971293	Cell-Cell Contact	CD96 - NECTIN1
CD96_PVR	CD96_PVR	CD96	CD96	PVR	NA	NA	NA	NA	PMID: 15034010	Cell-Cell Contact	CD96 - PVR
CD99_PILRA	CD99_PILRA	CD99	CD99	PILRA	NA	NA	NA	NA	PMID: 18234675	Cell-Cell Contact	CD99 - PILRA
CD99_CD99	CD99_CD99	CD99	CD99	CD99	NA	NA	NA	NA	KEGG: hsa04514	Cell-Cell Contact	CD99 - CD99
CD99_CD99L2	CD99_CD99L2	CD99	CD99	CD99L2	NA	NA	NA	NA	KEGG: hsa04514	Cell-Cell Contact	CD99 - CD99L2
CDH15_CDH15	CDH15_CDH15	CDH	CDH15	CDH15	NA	NA	NA	NA	KEGG: hsa04514	Cell-Cell Contact	CDH15 - CDH15
CDH4_CDH4	CDH4_CDH4	CDH	CDH4	CDH4	NA	NA	NA	NA	KEGG: hsa04514	Cell-Cell Contact	CDH4 - CDH4
CDH2_CDH2	CDH2_CDH2	CDH	CDH2	CDH2	NA	NA	NA	NA	KEGG: hsa04514	Cell-Cell Contact	CDH2 - CDH2
CDH1_CDH1	CDH1_CDH1	CDH	CDH1	CDH1	NA	NA	NA	NA	KEGG: hsa04514	Cell-Cell Contact	CDH1 - CDH1
CDH1_ITGA1_ITGB1	CDH1_ITGA1_ITGB1	CDH1	CDH1	ITGA2_ITGB1	NA	NA	NA	NA	PMID: 12392763	Cell-Cell Contact	CDH1 - (ITGA1+ITGB1)
CDH1_ITGAE_ITGB7	CDH1_ITGAE_ITGB7	CDH1	CDH1	ITGAE_ITGB7	NA	NA	NA	NA	PMID: 9425167	Cell-Cell Contact	CDH1 - (ITGAE+ITGB7)
CDH1_KLRG1	CDH1_KLRG1	CDH1	CDH1	KLRG1	NA	NA	NA	NA	PMID: 19604491	Cell-Cell Contact	CDH1 - KLRG1
CDH5_CDH5	CDH5_CDH5	CDH5	CDH5	CDH5	NA	NA	NA	NA	KEGG: hsa04514	Cell-Cell Contact	CDH5 - CDH5
CD1D_CEACAM5	CD1D_CEACAM5	CEACAM	CD1D	CEACAM5	NA	NA	NA	NA	PMID: 24104458	Cell-Cell Contact	CD1D - CEACAM5
CD209_CEACAM1	CD209_CEACAM1	CEACAM	CD209	CEACAM1	NA	NA	NA	NA	PMID: 16282604; PMID: 6246332	Cell-Cell Contact	CD209 - CEACAM1
CD8A_CEACAM5	CD8A_CEACAM5	CEACAM	CD8A	CEACAM5	NA	NA	NA	NA	PMID: 24104458	Cell-Cell Contact	CD8A - CEACAM5
CEACAM1_CEACAM5	CEACAM1_CEACAM5	CEACAM	CEACAM1	CEACAM5	NA	NA	NA	NA	PMID: 11590190	Cell-Cell Contact	CEACAM1 - CEACAM5
SELE_CEACAM1	SELE_CEACAM1	CEACAM	SELE	CEACAM1	NA	NA	NA	NA	PMID: 1378450	Cell-Cell Contact	SELE - CEACAM1
CLDN11_CLDN11	CLDN11_CLDN11	CLDN	CLDN11	CLDN11	NA	NA	NA	NA	KEGG: hsa04514	Cell-Cell Contact	CLDN11 - CLDN11
CLEC2D_KLRB1	CLEC2D_KLRB1	CLEC	CLEC2D	KLRB1	NA	NA	NA	NA	PMID: 24223577	Cell-Cell Contact	CLEC2D - KLRB1
CLEC2A_KLRB1	CLEC2A_KLRB1	CLEC	CLEC2A	KLRB1	NA	NA	NA	NA	PMID: 24223577	Cell-Cell Contact	CLEC2A - KLRB1
CLEC2B_KLRB1	CLEC2B_KLRB1	CLEC	CLEC2B	KLRB1	NA	NA	NA	NA	PMID: 24223577	Cell-Cell Contact	CLEC2B - KLRB1
CLEC2C_KLRB1	CLEC2C_KLRB1	CLEC	CD69	KLRB1	NA	NA	NA	NA	PMID: 24223577	Cell-Cell Contact	CLEC2C - KLRB1
CLEC2L_KLRB1	CLEC2L_KLRB1	CLEC	CLEC2L	KLRB1	NA	NA	NA	NA	PMID: 24223577	Cell-Cell Contact	CLEC2L - KLRB1
CLEC1B_KLRB1	CLEC1B_KLRB1	CLEC	CLEC1B	KLRB1	NA	NA	NA	NA	PMID: 24223577	Cell-Cell Contact	CLEC1B - KLRB1
NFASC_CNTN1_CNTNAP1	NFASC_CNTN1_CNTNAP1	CNTN	NFASC	CNTN1_CNTNAP1	NA	NA	NA	NA	KEGG: hsa04514	Cell-Cell Contact	NFASC - (CNTN1+CNTNAP1)
CNTN2_CNTN2_CNTNAP2	CNTN2_CNTN2_CNTNAP2	CNTN	CNTN2	CNTN2_CNTNAP2	NA	NA	NA	NA	KEGG: hsa04514	Cell-Cell Contact	CNTN2 - (CNTN2+CNTNAP2)
CNTN2_L1CAM	CNTN2_L1CAM	CNTN	CNTN2	L1CAM	NA	NA	NA	NA	KEGG: hsa04514	Cell-Cell Contact	CNTN2 - L1CAM
CNTN2_CNTN2	CNTN2_CNTN2	CNTN	CNTN2	CNTN2	NA	NA	NA	NA	KEGG: hsa04514	Cell-Cell Contact	CNTN2 - CNTN2
CNTN1_NRCAM	CNTN1_NRCAM	CNTN	CNTN1	NRCAM	NA	NA	NA	NA	KEGG: hsa04514	Cell-Cell Contact	CNTN1 - NRCAM
CSPG4_ITGA2_ITGB1	CSPG4_ITGA2_ITGB1	CSPG4	CSPG4	ITGA3_ITGB1	NA	NA	NA	NA	PMID: 30213051	Cell-Cell Contact	CSPG4 - (ITGA2+ITGB1)
DSC1_DSG1	DSC1_DSG1	DESMOSOME	DSC1	DSG1	NA	NA	NA	NA	PMID: 27298358	Cell-Cell Contact	DSC1 - DSG1
DSC1_DSG2	DSC1_DSG2	DESMOSOME	DSC1	DSG2	NA	NA	NA	NA	PMID: 27298358	Cell-Cell Contact	DSC1 - DSG2
DSC2_DSG1	DSC2_DSG1	DESMOSOME	DSC2	DSG1	NA	NA	NA	NA	PMID: 27298358	Cell-Cell Contact	DSC2 - DSG1
DSC2_DSG2	DSC2_DSG2	DESMOSOME	DSC2	DSG2	NA	NA	NA	NA	PMID: 27298358	Cell-Cell Contact	DSC2 - DSG2
DSG1_DSC3	DSG1_DSC3	DESMOSOME	DSG1	DSC3	NA	NA	NA	NA	PMID: 27298358	Cell-Cell Contact	DSG1 - DSC3
DSG2_DSC3	DSG2_DSC3	DESMOSOME	DSG2	DSC3	NA	NA	NA	NA	PMID: 27298358	Cell-Cell Contact	DSG2 - DSC3
EPGN_EGFR	EPGN_EGFR	EPGN	EPGN	EGFR	NA	NA	NA	NA	PMID: 27298358	Cell-Cell Contact	EPGN - EGFR
EFNA1_EPHA1	EFNA1_EPHA1	EPHA	EFNA1	EPHA1	NA	NA	NA	NA	PMID: 15114347	Cell-Cell Contact	EFNA1 - EPHA1
EFNA1_EPHA2	EFNA1_EPHA2	EPHA	EFNA1	EPHA2	NA	NA	NA	NA	PMID: 15114347	Cell-Cell Contact	EFNA1 - EPHA2
EFNA1_EPHA3	EFNA1_EPHA3	EPHA	EFNA1	EPHA3	NA	NA	NA	NA	PMID: 15114347	Cell-Cell Contact	EFNA1 - EPHA3
EFNA1_EPHA4	EFNA1_EPHA4	EPHA	EFNA1	EPHA4	NA	NA	NA	NA	PMID: 15114347	Cell-Cell Contact	EFNA1 - EPHA4
EFNA1_EPHA5	EFNA1_EPHA5	EPHA	EFNA1	EPHA5	NA	NA	NA	NA	PMID: 15114347	Cell-Cell Contact	EFNA1 - EPHA5
EFNA1_EPHA7	EFNA1_EPHA7	EPHA	EFNA1	EPHA7	NA	NA	NA	NA	PMID: 15114347	Cell-Cell Contact	EFNA1 - EPHA7
EFNA1_EPHA8	EFNA1_EPHA8	EPHA	EFNA1	EPHA8	NA	NA	NA	NA	PMID: 15114347	Cell-Cell Contact	EFNA1 - EPHA8
EFNA2_EPHA1	EFNA2_EPHA1	EPHA	EFNA2	EPHA1	NA	NA	NA	NA	PMID: 15114347	Cell-Cell Contact	EFNA2 - EPHA1
EFNA2_EPHA2	EFNA2_EPHA2	EPHA	EFNA2	EPHA2	NA	NA	NA	NA	PMID: 15114347	Cell-Cell Contact	EFNA2 - EPHA2
EFNA2_EPHA3	EFNA2_EPHA3	EPHA	EFNA2	EPHA3	NA	NA	NA	NA	PMID: 15114347	Cell-Cell Contact	EFNA2 - EPHA3
EFNA2_EPHA4	EFNA2_EPHA4	EPHA	EFNA2	EPHA4	NA	NA	NA	NA	PMID: 15114347	Cell-Cell Contact	EFNA2 - EPHA4
EFNA2_EPHA5	EFNA2_EPHA5	EPHA	EFNA2	EPHA5	NA	NA	NA	NA	PMID: 15114347	Cell-Cell Contact	EFNA2 - EPHA5
EFNA2_EPHA7	EFNA2_EPHA7	EPHA	EFNA2	EPHA7	NA	NA	NA	NA	PMID: 15114347	Cell-Cell Contact	EFNA2 - EPHA7
EFNA2_EPHA8	EFNA2_EPHA8	EPHA	EFNA2	EPHA8	NA	NA	NA	NA	PMID: 15114347	Cell-Cell Contact	EFNA2 - EPHA8
EFNA3_EPHA1	EFNA3_EPHA1	EPHA	EFNA3	EPHA1	NA	NA	NA	NA	PMID: 15114347	Cell-Cell Contact	EFNA3 - EPHA1
EFNA3_EPHA2	EFNA3_EPHA2	EPHA	EFNA3	EPHA2	NA	NA	NA	NA	PMID: 15114347	Cell-Cell Contact	EFNA3 - EPHA2
EFNA3_EPHA3	EFNA3_EPHA3	EPHA	EFNA3	EPHA3	NA	NA	NA	NA	PMID: 15114347	Cell-Cell Contact	EFNA3 - EPHA3
EFNA3_EPHA4	EFNA3_EPHA4	EPHA	EFNA3	EPHA4	NA	NA	NA	NA	PMID: 15114347	Cell-Cell Contact	EFNA3 - EPHA4
EFNA3_EPHA5	EFNA3_EPHA5	EPHA	EFNA3	EPHA5	NA	NA	NA	NA	PMID: 15114347	Cell-Cell Contact	EFNA3 - EPHA5
EFNA3_EPHA7	EFNA3_EPHA7	EPHA	EFNA3	EPHA7	NA	NA	NA	NA	PMID: 15114347	Cell-Cell Contact	EFNA3 - EPHA7
EFNA3_EPHA8	EFNA3_EPHA8	EPHA	EFNA3	EPHA8	NA	NA	NA	NA	PMID: 15114347	Cell-Cell Contact	EFNA3 - EPHA8
EFNA4_EPHA1	EFNA4_EPHA1	EPHA	EFNA4	EPHA1	NA	NA	NA	NA	PMID: 15114347	Cell-Cell Contact	EFNA4 - EPHA1
EFNA4_EPHA2	EFNA4_EPHA2	EPHA	EFNA4	EPHA2	NA	NA	NA	NA	PMID: 15114347	Cell-Cell Contact	EFNA4 - EPHA2
EFNA4_EPHA3	EFNA4_EPHA3	EPHA	EFNA4	EPHA3	NA	NA	NA	NA	PMID: 15114347	Cell-Cell Contact	EFNA4 - EPHA3
EFNA4_EPHA4	EFNA4_EPHA4	EPHA	EFNA4	EPHA4	NA	NA	NA	NA	PMID: 15114347	Cell-Cell Contact	EFNA4 - EPHA4
EFNA4_EPHA5	EFNA4_EPHA5	EPHA	EFNA4	EPHA5	NA	NA	NA	NA	PMID: 15114347	Cell-Cell Contact	EFNA4 - EPHA5
EFNA4_EPHA7	EFNA4_EPHA7	EPHA	EFNA4	EPHA7	NA	NA	NA	NA	PMID: 15114347	Cell-Cell Contact	EFNA4 - EPHA7
EFNA4_EPHA8	EFNA4_EPHA8	EPHA	EFNA4	EPHA8	NA	NA	NA	NA	PMID: 15114347	Cell-Cell Contact	EFNA4 - EPHA8
EFNA5_EPHA1	EFNA5_EPHA1	EPHA	EFNA5	EPHA1	NA	NA	NA	NA	PMID: 15114347	Cell-Cell Contact	EFNA5 - EPHA1
EFNA5_EPHA2	EFNA5_EPHA2	EPHA	EFNA5	EPHA2	NA	NA	NA	NA	PMID: 15114347	Cell-Cell Contact	EFNA5 - EPHA2
EFNA5_EPHA3	EFNA5_EPHA3	EPHA	EFNA5	EPHA3	NA	NA	NA	NA	PMID: 15114347	Cell-Cell Contact	EFNA5 - EPHA3
EFNA5_EPHA4	EFNA5_EPHA4	EPHA	EFNA5	EPHA4	NA	NA	NA	NA	PMID: 15114347	Cell-Cell Contact	EFNA5 - EPHA4
EFNA5_EPHA5	EFNA5_EPHA5	EPHA	EFNA5	EPHA5	NA	NA	NA	NA	PMID: 15114347	Cell-Cell Contact	EFNA5 - EPHA5
EFNA5_EPHA7	EFNA5_EPHA7	EPHA	EFNA5	EPHA7	NA	NA	NA	NA	PMID: 15114347	Cell-Cell Contact	EFNA5 - EPHA7
EFNA5_EPHA8	EFNA5_EPHA8	EPHA	EFNA5	EPHA8	NA	NA	NA	NA	PMID: 15114347	Cell-Cell Contact	EFNA5 - EPHA8
EFNA5_EPHB2	EFNA5_EPHB2	EPHA	EFNA5	EPHB2	NA	NA	NA	NA	PMID:15107857; PMID: 15114347	Cell-Cell Contact	EFNA5 - EPHB2
EFNB1_EPHA4	EFNB1_EPHA4	EPHB	EFNB1	EPHA4	NA	NA	NA	NA	PMID: 15114347	Cell-Cell Contact	EFNB1 - EPHA4
EFNB1_EPHB1	EFNB1_EPHB1	EPHB	EFNB1	EPHB1	NA	NA	NA	NA	PMID: 15114347	Cell-Cell Contact	EFNB1 - EPHB1
EFNB1_EPHB2	EFNB1_EPHB2	EPHB	EFNB1	EPHB2	NA	NA	NA	NA	PMID: 15114347	Cell-Cell Contact	EFNB1 - EPHB2
EFNB1_EPHB3	EFNB1_EPHB3	EPHB	EFNB1	EPHB3	NA	NA	NA	NA	PMID: 15114347	Cell-Cell Contact	EFNB1 - EPHB3
EFNB1_EPHB4	EFNB1_EPHB4	EPHB	EFNB1	EPHB4	NA	NA	NA	NA	PMID: 15114347	Cell-Cell Contact	EFNB1 - EPHB4
EFNB2_EPHA4	EFNB2_EPHA4	EPHB	EFNB2	EPHA4	NA	NA	NA	NA	PMID: 15114347	Cell-Cell Contact	EFNB2 - EPHA4
EFNB2_EPHB1	EFNB2_EPHB1	EPHB	EFNB2	EPHB1	NA	NA	NA	NA	PMID: 15114347	Cell-Cell Contact	EFNB2 - EPHB1
EFNB2_EPHB2	EFNB2_EPHB2	EPHB	EFNB2	EPHB2	NA	NA	NA	NA	PMID: 15114347	Cell-Cell Contact	EFNB2 - EPHB2
EFNB2_EPHB3	EFNB2_EPHB3	EPHB	EFNB2	EPHB3	NA	NA	NA	NA	PMID: 15114347	Cell-Cell Contact	EFNB2 - EPHB3
EFNB2_EPHB4	EFNB2_EPHB4	EPHB	EFNB2	EPHB4	NA	NA	NA	NA	PMID: 15114347	Cell-Cell Contact	EFNB2 - EPHB4
EFNB3_EPHA4	EFNB3_EPHA4	EPHB	EFNB3	EPHA4	NA	NA	NA	NA	PMID: 15114347	Cell-Cell Contact	EFNB3 - EPHA4
EFNB3_EPHB1	EFNB3_EPHB1	EPHB	EFNB3	EPHB1	NA	NA	NA	NA	PMID: 15114347	Cell-Cell Contact	EFNB3 - EPHB1
EFNB3_EPHB2	EFNB3_EPHB2	EPHB	EFNB3	EPHB2	NA	NA	NA	NA	PMID: 15114347	Cell-Cell Contact	EFNB3 - EPHB2
EFNB3_EPHB3	EFNB3_EPHB3	EPHB	EFNB3	EPHB3	NA	NA	NA	NA	PMID: 15114347	Cell-Cell Contact	EFNB3 - EPHB3
EFNB3_EPHB4	EFNB3_EPHB4	EPHB	EFNB3	EPHB4	NA	NA	NA	NA	PMID: 15114347	Cell-Cell Contact	EFNB3 - EPHB4
EFNB3_EPHB6	EFNB3_EPHB6	EPHB	EFNB3	EPHB6	NA	NA	NA	NA	PMID: 15114347	Cell-Cell Contact	EFNB3 - EPHB6
ESAM_ESAM	ESAM_ESAM	ESAM	ESAM	ESAM	NA	NA	NA	NA	KEGG: hsa04514; PMID: 11279107	Cell-Cell Contact	ESAM - ESAM
GP1BA_ITGAM_ITGB2	GP1BA_ITGAM_ITGB2	GP1BA	GP1BA	ITGAM_ITGB2	NA	NA	NA	NA	PMC2194217	Cell-Cell Contact	GP1BA - (ITGAM+ITGB2)
ICAM1_ITGAX_ITGB2	ICAM1_ITGAX_ITGB2	ICAM	ICAM1	ITGAX_ITGB2	NA	NA	NA	NA	PMID: 16252253	Cell-Cell Contact	ICAM1 - (ITGAX+ITGB2)
ICAM1_ITGAL_ITGB2	ICAM1_ITGAL_ITGB2	ICAM	ICAM1	ITGAL_ITGB2	NA	NA	NA	NA	KEGG: hsa04514	Cell-Cell Contact	ICAM1 - (ITGAL+ITGB2)
ICAM2_ITGAL_ITGB2	ICAM2_ITGAL_ITGB2	ICAM	ICAM2	ITGAL_ITGB2	NA	NA	NA	NA	KEGG: hsa04514	Cell-Cell Contact	ICAM2 - (ITGAL+ITGB2)
ICAM1_ITGAM_ITGB2	ICAM1_ITGAM_ITGB2	ICAM	ICAM1	ITGAM_ITGB2	NA	NA	NA	NA	KEGG: hsa04514	Cell-Cell Contact	ICAM1 - (ITGAM+ITGB2)
ICAM2_ITGAM_ITGB2	ICAM2_ITGAM_ITGB2	ICAM	ICAM2	ITGAM_ITGB2	NA	NA	NA	NA	KEGG: hsa04514	Cell-Cell Contact	ICAM2 - (ITGAM+ITGB2)
ICAM1_ITGAL	ICAM1_ITGAL	ICAM	ICAM1	ITGAL	NA	NA	NA	NA	PMID: 23602662	Cell-Cell Contact	ICAM1 - ITGAL
ICAM1_SPN	ICAM1_SPN	ICAM	ICAM1	SPN	NA	NA	NA	NA	PMID: 1683685	Cell-Cell Contact	ICAM1 - SPN
ICAM5_CD209	ICAM5_CD209	ICAM	ICAM5	CD209	NA	NA	NA	NA	PMID: 15795245	Cell-Cell Contact	ICAM5 - CD209
ICOSL_ICOS	ICOSL_ICOS	ICOS	ICOSLG	ICOS	NA	NA	NA	NA	PMID: 23954143	Cell-Cell Contact	ICOSL - ICOS
ICOSL_CD28	ICOSL_CD28	ICOS	ICOSLG	CD28	NA	NA	NA	NA	KEGG: hsa04514	Cell-Cell Contact	ICOSL - CD28
ICOSL_CTLA4	ICOSL_CTLA4	ICOS	ICOSLG	CTLA4	NA	NA	NA	NA	KEGG: hsa04514	Cell-Cell Contact	ICOSL - CTLA4
ITGB2_CD226	ITGB2_CD226	ITGB2	ITGB2	CD226	NA	NA	NA	NA	KEGG: hsa04514	Cell-Cell Contact	ITGB2 - CD226
ITGB2_ICAM1	ITGB2_ICAM1	ITGB2	ITGB2	ICAM1	NA	NA	NA	NA	KEGG: hsa04514	Cell-Cell Contact	ITGB2 - ICAM1
ITGB2_ICAM2	ITGB2_ICAM2	ITGB2	ITGB2	ICAM2	NA	NA	NA	NA	KEGG: hsa04514	Cell-Cell Contact	ITGB2 - ICAM2
JAM2_ITGA3_ITGB1	JAM2_ITGA3_ITGB1	JAM	JAM2	ITGA3_ITGB1	NA	NA	NA	NA	PMID: 12070135	Cell-Cell Contact	JAM2 - (ITGA3+ITGB1)
JAM2_ITGAV_ITGB1	JAM2_ITGAV_ITGB1	JAM	JAM2	ITGAV_ITGB1	NA	NA	NA	NA	KEGG: hsa04514	Cell-Cell Contact	JAM2 - (ITGAV+ITGB1)
JAM3_ITGAM_ITGB2	JAM3_ITGAM_ITGB2	JAM	JAM3	ITGAM_ITGB2	NA	NA	NA	NA	KEGG: hsa04514; PMID: 16118203, PMC2194005	Cell-Cell Contact	JAM3 - (ITGAM+ITGB2)
JAM1_ITGAL_ITGB2	JAM1_ITGAL_ITGB2	JAM	F11R	ITGAL_ITGB2	NA	NA	NA	NA	PMID: 11812992	Cell-Cell Contact	JAM1 - (ITGAL+ITGB2)
JAM2_JAM3	JAM2_JAM3	JAM	JAM2	JAM3	NA	NA	NA	NA	PMC1237098; PMID: 11590146	Cell-Cell Contact	JAM2 - JAM3
F11R_F11R	F11R_F11R	JAM	F11R	F11R	NA	NA	NA	NA	KEGG: hsa04514	Cell-Cell Contact	F11R - F11R
F11R_JAM2	F11R_JAM2	JAM	F11R	JAM2	NA	NA	NA	NA	KEGG: hsa04514	Cell-Cell Contact	F11R - JAM2
F11R_JAM3	F11R_JAM3	JAM	F11R	JAM3	NA	NA	NA	NA	KEGG: hsa04514	Cell-Cell Contact	F11R - JAM3
JAM2_F11R	JAM2_F11R	JAM	JAM2	F11R	NA	NA	NA	NA	KEGG: hsa04514	Cell-Cell Contact	JAM2 - F11R
JAM2_JAM2	JAM2_JAM2	JAM	JAM2	JAM2	NA	NA	NA	NA	KEGG: hsa04514	Cell-Cell Contact	JAM2 - JAM2
JAM3_F11R	JAM3_F11R	JAM	JAM3	F11R	NA	NA	NA	NA	KEGG: hsa04514	Cell-Cell Contact	JAM3 - F11R
JAM3_JAM2	JAM3_JAM2	JAM	JAM3	JAM2	NA	NA	NA	NA	KEGG: hsa04514	Cell-Cell Contact	JAM3 - JAM2
JAM3_JAM3	JAM3_JAM3	JAM	JAM3	JAM3	NA	NA	NA	NA	KEGG: hsa04514	Cell-Cell Contact	JAM3 - JAM3
L1CAM_ITGAV_ITGB3	L1CAM_ITGAV_ITGB3	L1CAM	L1CAM	ITGAV_ITGB3	NA	NA	NA	NA	PMID: 9396761	Cell-Cell Contact	L1CAM - (ITGAV+ITGB3)
L1CAM_ITGA4_ITGB7	L1CAM_ITGA4_ITGB7	L1CAM	L1CAM	ITGA4_ITGB7	NA	NA	NA	NA	PMID: 8557754	Cell-Cell Contact	L1CAM - (ITGA4+ITGB7)
L1CAM_L1CAM	L1CAM_L1CAM	L1CAM	L1CAM	L1CAM	NA	NA	NA	NA	PMID: 18701456	Cell-Cell Contact	L1CAM - L1CAM
LCK_CD8A_CD8B1	LCK_CD8A_CD8B1	LCK	LCK	CD8 receptor	NA	NA	NA	NA	PMID: 25427562	Cell-Cell Contact	LCK - (CD8A+CD8B1)
MADCAM1_ITGA4_ITGB7	MADCAM1_ITGA4_ITGB7	MADCAM	MADCAM1	ITGA4_ITGB7	NA	NA	NA	NA	KEGG: hsa04514; PMID: 7517418	Cell-Cell Contact	MADCAM1 - (ITGA4+ITGB7)
MAG_MAG	MAG_MAG	MAG	MAG	MAG	NA	NA	NA	NA	KEGG: hsa04514	Cell-Cell Contact	MAG - MAG
HLA-A_CD8A	HLA-A_CD8A	MHC-I	HLA-A	CD8A	NA	NA	NA	NA	KEGG: hsa04514	Cell-Cell Contact	HLA-A - CD8A
HLA-B_CD8A	HLA-B_CD8A	MHC-I	HLA-B	CD8A	NA	NA	NA	NA	KEGG: hsa04514	Cell-Cell Contact	HLA-B - CD8A
HLA-C_CD8A	HLA-C_CD8A	MHC-I	HLA-C	CD8A	NA	NA	NA	NA	KEGG: hsa04514	Cell-Cell Contact	HLA-C - CD8A
HLA-E_CD8A	HLA-E_CD8A	MHC-I	HLA-E	CD8A	NA	NA	NA	NA	KEGG: hsa04514	Cell-Cell Contact	HLA-E - CD8A
HLA-F_CD8A	HLA-F_CD8A	MHC-I	HLA-F	CD8A	NA	NA	NA	NA	KEGG: hsa04514	Cell-Cell Contact	HLA-F - CD8A
HLA-G_CD8A	HLA-G_CD8A	MHC-I	HLA-G	CD8A	NA	NA	NA	NA	KEGG: hsa04514	Cell-Cell Contact	HLA-G - CD8A
HLA-A_CD8B	HLA-A_CD8B	MHC-I	HLA-A	CD8B	NA	NA	NA	NA	KEGG: hsa04514	Cell-Cell Contact	HLA-A - CD8B
HLA-B_CD8B	HLA-B_CD8B	MHC-I	HLA-B	CD8B	NA	NA	NA	NA	KEGG: hsa04514	Cell-Cell Contact	HLA-B - CD8B
HLA-C_CD8B	HLA-C_CD8B	MHC-I	HLA-C	CD8B	NA	NA	NA	NA	KEGG: hsa04514	Cell-Cell Contact	HLA-C - CD8B
HLA-E_CD8B	HLA-E_CD8B	MHC-I	HLA-E	CD8B	NA	NA	NA	NA	KEGG: hsa04514	Cell-Cell Contact	HLA-E - CD8B
HLA-F_CD8B	HLA-F_CD8B	MHC-I	HLA-F	CD8B	NA	NA	NA	NA	KEGG: hsa04514	Cell-Cell Contact	HLA-F - CD8B
HLA-G_CD8B	HLA-G_CD8B	MHC-I	HLA-G	CD8B	NA	NA	NA	NA	KEGG: hsa04514	Cell-Cell Contact	HLA-G - CD8B
HLA-A_CD8B2	HLA-A_CD8B2	MHC-I	HLA-A	CD8B2	NA	NA	NA	NA	KEGG: hsa04514	Cell-Cell Contact	HLA-A - CD8B2
HLA-B_CD8B2	HLA-B_CD8B2	MHC-I	HLA-B	CD8B2	NA	NA	NA	NA	KEGG: hsa04514	Cell-Cell Contact	HLA-B - CD8B2
HLA-C_CD8B2	HLA-C_CD8B2	MHC-I	HLA-C	CD8B2	NA	NA	NA	NA	KEGG: hsa04514	Cell-Cell Contact	HLA-C - CD8B2
HLA-E_CD8B2	HLA-E_CD8B2	MHC-I	HLA-E	CD8B2	NA	NA	NA	NA	KEGG: hsa04514	Cell-Cell Contact	HLA-E - CD8B2
HLA-F_CD8B2	HLA-F_CD8B2	MHC-I	HLA-F	CD8B2	NA	NA	NA	NA	KEGG: hsa04514	Cell-Cell Contact	HLA-F - CD8B2
HLA-G_CD8B2	HLA-G_CD8B2	MHC-I	HLA-G	CD8B2	NA	NA	NA	NA	KEGG: hsa04514	Cell-Cell Contact	HLA-G - CD8B2
HLA-C_KIR2DL1	HLA-C_KIR2DL1	MHC-I	HLA-C	KIR2DL1	NA	NA	NA	NA	PMID: 28484462	Cell-Cell Contact	HLA-C - KIR2DL1
HLA-C_KIR2DL2	HLA-C_KIR2DL2	MHC-I	HLA-C	KIR2DL2	NA	NA	NA	NA	PMID: 28484462	Cell-Cell Contact	HLA-C - KIR2DL2
HLA-C_KIR2DL3	HLA-C_KIR2DL3	MHC-I	HLA-C	KIR2DL3	NA	NA	NA	NA	PMID: 28484462	Cell-Cell Contact	HLA-C - KIR2DL3
HLA-C_KIR2DS1	HLA-C_KIR2DS1	MHC-I	HLA-C	KIR2DS1	NA	NA	NA	NA	PMID: 28484462	Cell-Cell Contact	HLA-C - KIR2DS1
HLA-C_KIR2DS4	HLA-C_KIR2DS4	MHC-I	HLA-C	KIR2DS4	NA	NA	NA	NA	PMID: 28484462	Cell-Cell Contact	HLA-C - KIR2DS4
HLA-G_LILRB1	HLA-G_LILRB1	MHC-I	HLA-G	LILRB1	NA	NA	NA	NA	PMID: 28484462	Cell-Cell Contact	HLA-G - LILRB1
HLA-G_LILRB2	HLA-G_LILRB2	MHC-I	HLA-G	LILRB2	NA	NA	NA	NA	PMID: 28484462	Cell-Cell Contact	HLA-G - LILRB2
HLA-F_KIR3DL1	HLA-F_KIR3DL1	MHC-I	HLA-F	KIR3DL1	NA	NA	NA	NA	PMID: 28484462	Cell-Cell Contact	HLA-F - KIR3DL1
HLA-F_KIR3DL2	HLA-F_KIR3DL2	MHC-I	HLA-F	KIR3DL2	NA	NA	NA	NA	PMID: 28484462	Cell-Cell Contact	HLA-F - KIR3DL2
HLA-B_KIR3DL2	HLA-B_KIR3DL2	MHC-I	HLA-B	KIR3DL2	NA	NA	NA	NA	PMID: 28484462	Cell-Cell Contact	HLA-B - KIR3DL2
HLA-C_KIR3DL3	HLA-C_KIR3DL3	MHC-I	HLA-C	KIR3DL3	NA	NA	NA	NA	PMID: 28484462	Cell-Cell Contact	HLA-C - KIR3DL3
HLA-E_KLRC1	HLA-E_KLRC1	MHC-I	HLA-E	KLRC1	NA	NA	NA	NA	PMID: 24223577	Cell-Cell Contact	HLA-E - KLRC1
HLA-E_KLRC2	HLA-E_KLRC2	MHC-I	HLA-E	KLRC2	NA	NA	NA	NA	PMID: 26697006	Cell-Cell Contact	HLA-E - KLRC2
HLA-A_KIR3DL1	HLA-A_KIR3DL1	MHC-I	HLA-A	KIR3DL1	NA	NA	NA	NA	PMID: 28484462	Cell-Cell Contact	HLA-A - KIR3DL1
HLA-F_LILRB1	HLA-F_LILRB1	MHC-I	HLA-F	LILRB1	NA	NA	NA	NA	PMID: 28484462	Cell-Cell Contact	HLA-F - LILRB1
HLA-E_KLRK1	HLA-E_KLRK1	MHC-I	HLA-E	KLRK1	NA	NA	NA	NA	PMID: 28484462	Cell-Cell Contact	HLA-E - KLRK1
HLA-F_KIR3DS1	HLA-F_KIR3DS1	MHC-I	HLA-F	KIR3DS1	NA	NA	NA	NA	PMID: 28484462	Cell-Cell Contact	HLA-F - KIR3DS1
HLA-E_CD94:NKG2A	HLA-E_CD94:NKG2A	MHC-I	HLA-E	CD94:NKG2A	NA	NA	NA	NA	PMID: 28484462	Cell-Cell Contact	HLA-E - CD94:NKG2A
HLA-E_CD94:NKG2C	HLA-E_CD94:NKG2C	MHC-I	HLA-E	CD94:NKG2C	NA	NA	NA	NA	PMID: 28484462	Cell-Cell Contact	HLA-E - CD94:NKG2C
HLA-E_CD94:NKG2E	HLA-E_CD94:NKG2E	MHC-I	HLA-E	CD94:NKG2E	NA	NA	NA	NA	PMID: 28484462	Cell-Cell Contact	HLA-E - CD94:NKG2E
ULBP1_KLRK1	ULBP1_KLRK1	MHC-I	ULBP1	KLRK1	NA	NA	NA	NA	PMID: 24223577	Cell-Cell Contact	ULBP1 - KLRK1
RAET1E_KLRK1	RAET1E_KLRK1	MHC-I	RAET1E	KLRK1	NA	NA	NA	NA	PMID: 24223577	Cell-Cell Contact	RAET1E - KLRK1
RAET1G_KLRK1	RAET1G_KLRK1	MHC-I	RAET1G	KLRK1	NA	NA	NA	NA	PMID: 24223577	Cell-Cell Contact	RAET1G - KLRK1
RAET1F_KLRK1	RAET1F_KLRK1	MHC-I	RAET1F	KLRK1	NA	NA	NA	NA	PMID: 24223577	Cell-Cell Contact	RAET1F - KLRK1
HLA-DPA1_CD4	HLA-DPA1_CD4	MHC-II	HLA-DPA1	CD4	NA	NA	NA	NA	KEGG: hsa04514	Cell-Cell Contact	HLA-DPA1 - CD4
HLA-DPB1_CD4	HLA-DPB1_CD4	MHC-II	HLA-DPB1	CD4	NA	NA	NA	NA	KEGG: hsa04514	Cell-Cell Contact	HLA-DPB1 - CD4
HLA-DQA1_CD4	HLA-DQA1_CD4	MHC-II	HLA-DQA1	CD4	NA	NA	NA	NA	KEGG: hsa04514	Cell-Cell Contact	HLA-DQA1 - CD4
HLA-DMA_CD4	HLA-DMA_CD4	MHC-II	HLA-DMA	CD4	NA	NA	NA	NA	KEGG: hsa04514	Cell-Cell Contact	HLA-DMA - CD4
HLA-DMB_CD4	HLA-DMB_CD4	MHC-II	HLA-DMB	CD4	NA	NA	NA	NA	KEGG: hsa04514	Cell-Cell Contact	HLA-DMB - CD4
HLA-DQA2_CD4	HLA-DQA2_CD4	MHC-II	HLA-DQA2	CD4	NA	NA	NA	NA	KEGG: hsa04514	Cell-Cell Contact	HLA-DQA2 - CD4
HLA-DOA_CD4	HLA-DOA_CD4	MHC-II	HLA-DOA	CD4	NA	NA	NA	NA	KEGG: hsa04514	Cell-Cell Contact	HLA-DOA - CD4
HLA-DOB_CD4	HLA-DOB_CD4	MHC-II	HLA-DOB	CD4	NA	NA	NA	NA	KEGG: hsa04514	Cell-Cell Contact	HLA-DOB - CD4
HLA-DQB1_CD4	HLA-DQB1_CD4	MHC-II	HLA-DQB1	CD4	NA	NA	NA	NA	KEGG: hsa04514	Cell-Cell Contact	HLA-DQB1 - CD4
HLA-DRA_CD4	HLA-DRA_CD4	MHC-II	HLA-DRA	CD4	NA	NA	NA	NA	KEGG: hsa04514	Cell-Cell Contact	HLA-DRA - CD4
HLA-DRB1_CD4	HLA-DRB1_CD4	MHC-II	HLA-DRB1	CD4	NA	NA	NA	NA	KEGG: hsa04514	Cell-Cell Contact	HLA-DRB1 - CD4
HLA-DRB3_CD4	HLA-DRB3_CD4	MHC-II	HLA-DRB3	CD4	NA	NA	NA	NA	KEGG: hsa04514	Cell-Cell Contact	HLA-DRB3 - CD4
HLA-DRB4_CD4	HLA-DRB4_CD4	MHC-II	HLA-DRB4	CD4	NA	NA	NA	NA	KEGG: hsa04514	Cell-Cell Contact	HLA-DRB4 - CD4
HLA-DRB5_CD4	HLA-DRB5_CD4	MHC-II	HLA-DRB5	CD4	NA	NA	NA	NA	KEGG: hsa04514	Cell-Cell Contact	HLA-DRB5 - CD4
MPZ_MPZL1	MPZ_MPZL1	MPZ	MPZ	MPZL1	NA	NA	NA	NA	KEGG: hsa04514	Cell-Cell Contact	MPZ - MPZL1
MPZ_MPZ	MPZ_MPZ	MPZ	MPZ	MPZ	NA	NA	NA	NA	KEGG: hsa04514	Cell-Cell Contact	MPZ - MPZ
MPZL1_MPZL1	MPZL1_MPZL1	MPZ	MPZL1	MPZL1	NA	NA	NA	NA	KEGG: hsa04514	Cell-Cell Contact	MPZL1 - MPZL1
NCAM1_FGFR1	NCAM1_FGFR1	NCAM	NCAM1	FGFR1	NA	NA	NA	NA	PMID: 12791257	Cell-Cell Contact	NCAM1 - FGFR1
NCAM1_NCAM1	NCAM1_NCAM1	NCAM	NCAM1	NCAM1	NA	NA	NA	NA	KEGG: hsa04514	Cell-Cell Contact	NCAM1 - NCAM1
[truncated: 104 more rows]
